# Supplementary material for: Multimodal Imaging to Identify Brain Markers of Human Prosocial Behavior
Source: eNeuro. 2025 Feb 28;12(3):ENEURO.0304-24.2025. doi: 10.1523/ENEURO.0304-24.2025 (PMC11884870; doi:10.1523/ENEURO.0304-24.2025)
Supplement: Table 1-1 — List of papers published in this research project. Download Table 1-1, XLS file. [file eneuro-12-ENEURO.0304-24.2025-s005.xls]

## Sheet: Sheet1
Table 1-1. List of papers published in this research project
No.	Bibliographic information of the article
1	Matsunaga M, Ohtsubo Y, Ishii K, Tsuboi H, Suzuki K, Takagishi H (2024) Subjective well-being can be predicted by caudate volume and promotion focus. Brain Struct Funct 229:2315-2326.
2	Kawamoto M, Takagishi H, Ishihara T, Takagi S, Kanai R, Sugihara G, Takagishi H, Matsuda T (2023) Hippocampal volume mediates the relationship of parental rejection in childhood with social cognition in healthy adults. Sci Rep 13:19167.
3	Tanaka H, Nishina K, Shou Q, Takahashi H, Sakagami M, Matsuda T, Inoue-Murayama M, Takagishi, H (2023) Association between arginine vasopressin receptor 1A (AVPR1A) polymorphism and inequity aversion. Proc Biol Sci 290:20230378.
4	Tanaka H, Shou Q, Kiyonari T, Matsuda T, Sakagami M, Takagishi H (2023) Right dorsolateral prefrontal cortex regulates default prosociality preference. Cereb Cortex 33:5420–5425.
5	Fermin AS, Kiyonari T, Matsumoto Y, Takagishi H, Li Y, Kanai R, Sakagami M, Akaishi R, Ichikawa N, Takamura M, Yokoyama S (2022) The neuroanatomy of social trust predicts depression vulnerability. Sci Rep 12:16724.
6	Shou Q, Yamada J, Nishina K, Matsunaga M, Matsuda T, Takagishi H (2022) Association between salivary oxytocin levels and the amygdala and hippocampal volumes. Brain Struct Funct 227:2503–2511.
7	Shou Q, Yamada J, Nishina K, Matsunaga M, Kiyonari T, Takagishi H (2022) Is oxytocin a trust hormone? Salivary oxytocin is associated with caution but not with general trust. PLoS One 17:e0267988.
8	Nishina K, Shou Q, Takahashi H, Sakagami M, Inoue-Murayama M, Takagishi H (2022) Association between polymorphism (5-HTTLPR) of the serotonin transporter gene and behavioral response to unfair distribution. Front Behav Neurosci 16:762092.
9	Yamada J, Nakawake Y, Shou Q, Nishina K, Matsunaga M, Takagishi H (2021) Salivary oxytocin is negatively associated with religious faith in Japanese non-Abrahamic people. Front Psychol 12:705781.
10	Ishihara T, Miyazaki A, Tanaka H, Fujii T, Takahashi M, Nishina K, Kanari K, Takagishi H, Matsuda T (2021) Childhood exercise predicts response inhibition in later life via changes in brain connectivity and structure. NeuroImage 237:118196.
11	Nishina K, Takagishi H, Takahashi H, Sakagami M, Inoue-Murayama M (2019) Association of polymorphism of arginine-vasopressin receptor 1A (AVPR1a) gene with trust and reciprocity. Front Hum Neurosci 13:230.
12	Nishina K, Takagishi H, Fermin ASR, Inoue-Murayama M, Takahashi H, Sakagami M, Yamagishi T (2018) Association of the oxytocin receptor gene with attitudinal trust: role of amygdala volume. Soc Cogn Affect Neurosci 13:1091–1097.
13	Yamagishi T, Li Y, Fermin ASR, Kanai R, Takagishi H, Matsumoto Y, Kiyonari T, Sakagami M (2017) Behavioural differences and neural substrates of altruistic and spiteful punishment. Sci Rep 7:14654.
14	Yamagishi T, Matsumoto Y, Kiyonari T, Takagishi H, Li Y, Kanai R, Sakagami M (2017) Response time in economic games reflects different types of decision conflict for prosocial and proself individuals. Proc Natl Acad Sci USA 114:6394–6399.
15	Yamagishi T, Takagishi H, Fermin Ade S, Kanai R, Li Y, Matsumoto Y (2016) Cortical thickness of the dorsolateral prefrontal cortex predicts strategic choices in economic games. Proc Natl Acad Sci USA 113:5582–5587.
16	Matsumoto Y, Yamagishi T, Li Y, Kiyonari T (2016) Prosocial behavior increases with age across five economic games. PLoS One 11:e0158671.
17	Yamagishi T, Li Y, Matsumoto Y, Kiyonari T (2016) Moral bargain hunters purchase moral righteousness when it is cheap: within-individual effect of stake size in economic games. Sci Rep 6:27824.
18	Nishina K, Takagishi H, Inoue-Murayama M, Takahashi H, Yamagishi T (2015) Polymorphism of the oxytocin receptor gene modulates behavioral and attitudinal trust among men but not women. PLoS One 10:e0137089
19	Yamagishi T, Li Y, Takagishi H, Matsumoto Y, Kiyonari T (2014) In search of homo economicus. Psychol Sci 25:1699–1711.
