# Supplementary material for: Multimodal Imaging to Identify Brain Markers of Human Prosocial Behavior
Source: eNeuro. 2025 Feb 28;12(3):ENEURO.0304-24.2025. doi: 10.1523/ENEURO.0304-24.2025 (PMC11884870; doi:10.1523/ENEURO.0304-24.2025)
Supplement: Table 1-2 — Description of variables used in the analysis. Download Table 1-2, XLS file. [file eneuro-12-ENEURO.0304-24.2025-s006.xls]

## Sheet: Sheet1
Table 1-2. Description of variables used in the analysis
Variable	Description
Prisoner’s dilemma game (PDG) I
PDG1 cooperate 1	The decision under condition simultaneous PDG (0 = not provided, 1 = provided). The endowment is JPY 300.
PDG1 cooperate 2	The decision under condition simultaneous PDG (0 = not provided, 1 = provided). The endowment is JPY 800.
PDG1 cooperate 3	The decision under condition simultaneous PDG (0 = not provided, 1 = provided). The endowment is JPY 1500.
PDG1 cooperate 4	The decision under condition sequential PDG first (0 = not provided, 1 = provided). The endowment is JPY 300.
PDG1 cooperate 5	The decision under condition sequential PDG first (0 = not provided, 1 = provided). The endowment is JPY 800.
PDG1 cooperate 6	The decision under condition sequential PDG first (0 = not provided, 1 = provided). The endowment is JPY 1500.
PDG1 cooperate 7	Under condition sequential PDG second, the decision when the opponent provided (0 = not provided, 1 = provided). The endowment is JPY 300.
PDG1 cooperate 8	Under condition sequential PDG second, the decision when the opponent did not provide (0 = not provided, 1 = provided). The endowment is JPY 300.
PDG1 cooperate 9	Under condition sequential PDG second, the decision when the opponent provided (0 = not provided, 1 = provided). The endowment is JPY 800.
PDG1 cooperate 10	Under condition sequential PDG second, the decision when the opponent did not provide (0 = not provided, 1 = provided). The endowment is JPY 800.
PDG1 cooperate 11	Under condition sequential PDG second, the decision when the opponent provided (0 = not provided, 1 = provided). The endowment is JPY 1500.
PDG1 cooperate 12	Under condition sequential PDG second, the decision when the opponent did not provide (0 = not provided, 1 = provided). The endowment is JPY 1500.
Dictator game (DG)
DG allocate 1	The rate of distribution in one-shot DG. The endowment is JPY 1000.
DG allocate 2	The amount of distribution rate in repeated one-shot DG. The endowment is JPY 300.
DG allocate 3	The amount of distribution rate in repeated one-shot DG. The endowment is JPY 400.
DG allocate 4	The amount of distribution rate in repeated one-shot DG. The endowment is JPY 600.
DG allocate 5	The amount of distribution rate in repeated one-shot DG. The endowment is JPY 700.
DG allocate 6	The amount of distribution rate in repeated one-shot DG. The endowment is JPY 1200.
DG allocate 7	The amount of distribution rate in repeated one-shot DG. The endowment is JPY 1300.
Faith game (FG)
FG trust	The rate of the amount left to the distributor
Public goods game (PGG) I
PGG1 cooperate	The rate of provision to the group
Prisoner’s dilemma game (PDG) II
PDG2 cooperate	The rate of JPY 1000 provided to the opponent
Second-party punishment game (SPPG)
SPPG allocate	The rate of provision in PDG with punishment
SPPG punish 1	The amount of money spent in punitive PDG when the opponent provided JPY 0.
SPPG punish 2	The amount of money spent in punitive PDG when the opponent provided JPY 100.
SPPG punish 3	The amount of money spent in punitive PDG when the opponent provided JPY 200.
SPPG punish 4	The amount of money spent in punitive PDG when the opponent provided JPY 300.
SPPG punish 5	The amount of money spent in punitive PDG when the opponent provided JPY 400.
SPPG punish 6	The amount of money spent in punitive PDG when the opponent provided JPY 500.
SPPG punish 7	The amount of money spent in punitive PDG when the opponent provided JPY 600.
SPPG punish 8	The amount of money spent in punitive PDG when the opponent provided JPY 700.
SPPG punish 9	The amount of money spent in punitive PDG when the opponent provided JPY 800.
SPPG punish 10	The amount of money spent in punitive PDG when the opponent provided JPY 900.
SPPG punish 11	The amount of money spent in punitive PDG when the opponent provided JPY 1000.
Trust game (TG)
TG trust	The transfer rate by trustor
TG reciprocate 1	The amount returned by trustee if trustor transfers JPY 100 to trustee
TG reciprocate 2	The amount returned by trustee if trustor transfers JPY 200 to trustee
TG reciprocate 3	The amount returned by trustee if trustor transfers JPY 300 to trustee
TG reciprocate 4	The amount returned by trustee if trustor transfers JPY 400 to trustee
TG reciprocate 5	The amount returned by trustee if trustor transfers JPY 500 to trustee
TG reciprocate 6	The amount returned by trustee if trustor transfers JPY 600 to trustee
TG reciprocate 7	The amount returned by trustee if trustor transfers JPY 700 to trustee
TG reciprocate 8	The amount returned by trustee if trustor transfers JPY 800 to trustee
TG reciprocate 9	The amount returned by trustee if trustor transfers JPY 900 to trustee
TG reciprocate 10	The amount returned by trustee if trustor transfers JPY 1000 to trustee
Ultimatum game (UG)
UG propose	The rate offered by proposer
UG reject 1	The decisions made by responders when offering JPY 0 (0 = accept, 1 = reject)
UG reject 2	The decisions made by responders when offering JPY 100 (0 = accept, 1 = reject)
UG reject 3	The decisions made by responders when offering JPY 200 (0 = accept, 1 = reject)
UG reject 4	The decisions made by responders when offering JPY 300 yen (0 = accept, 1 = reject)
UG reject 5	The decisions made by responders when offering JPY 400 yen (0 = accept, 1 = reject)
UG reject 6	The decisions made by responders when offering JPY 500 yen (0 = accept, 1 = reject)
UG reject 7	The decisions made by responders when offering JPY 600 yen (0 = accept, 1 = reject)
UG reject 8	The decisions made by responders when offering JPY 700 yen (0 = accept, 1 = reject)
UG reject 9	The decisions made by responders when offering JPY 800 yen (0 = accept, 1 = reject)
UG reject 10	The decisions made by responders when offering JPY 900 yen (0 = accept, 1 = reject)
UG reject 11	The decisions made by responders when offering JPY 1000 yen (0 = accept, 1 = reject)
UG reject 12	The decisions made by responders when offering JPY 1100 yen (0 = accept, 1 = reject)
UG reject 13	The decisions made by responders when offering JPY 1200 yen (0 = accept, 1 = reject)
UG reject 14	The decisions made by responders when offering JPY 1300 yen (0 = accept, 1 = reject)
UG reject 15	The decisions made by responders when offering JPY 1400 yen (0 = accept, 1 = reject)
UG reject 16	The decisions made by responders when offering JPY 1500 yen (0 = accept, 1 = reject)
Third-party punishment game (TPPG) I
TPPG1 punish 1	The amount of penalty by a third-party if the distributor distributes JPY 0 to the recipient
TPPG1 punish 2	The amount of penalty by a third-party if the distributor distributes JPY 100 to the recipient
TPPG1 punish 3	The amount of penalty by a third-party if the distributor distributes JPY 200 to the recipient
TPPG1 punish 4	The amount of penalty by a third-party if the distributor distributes JPY 300 to the recipient
TPPG1 punish 5	The amount of penalty by a third-party if the distributor distributes JPY 400 to the recipient
TPPG1 punish 6	The amount of penalty by a third-party if the distributor distributes JPY 500 to the recipient
TPPG1 punish 7	The amount of penalty by a third-party if the distributor distributes JPY 600 to the recipient
TPPG1 punish 8	The amount of penalty by a third-party if the distributor distributes JPY 700 to the recipient
TPPG1 punish 9	The amount of penalty by a third-party if the distributor distributes JPY 800 to the recipient
TPPG1 punish 10	The amount of penalty by a third-party if the distributor distributes JPY 900 to the recipient
TPPG1 punish 11	The amount of penalty by a third-party if the distributor distributes JPY 1000 to the recipient
TPPG1 punish 12	The amount of penalty by a third-party if the distributor distributes JPY 1100 to the recipient
TPPG1 punish 13	The amount of penalty by a third-party if the distributor distributes JPY 1200 to the recipient
TPPG1 punish 14	The amount of penalty by a third-party if the distributor distributes JPY 1300 to the recipient
TPPG1 punish 15	The amount of penalty by a third-party if the distributor distributes JPY 1400 to the recipient
TPPG1 punish 16	The amount of penalty by a third-party if the distributor distributes JPY 1500 to the recipient
TPPG1 allocate	The distribution rate by distributor
Third-party punishment game (TPPG) II
TPPG2 punish 1	The amount of penalty by a third-party if the distributor distributes JPY 0 to the recipient
TPPG2 punish 2	The amount of penalty by a third-party if the distributor distributes JPY 100 to the recipient
TPPG2 punish 3	The amount of penalty by a third-party if the distributor distributes JPY 200 to the recipient
TPPG2 punish 4	The amount of penalty by a third-party if the distributor distributes JPY 300 to the recipient
TPPG2 punish 5	The amount of penalty by a third-party if the distributor distributes JPY 400 to the recipient
TPPG2 punish 6	The amount of penalty by a third-party if the distributor distributes JPY 500 to the recipient
TPPG2 punish 7	The amount of penalty by a third-party if the distributor distributes JPY 600 to the recipient
TPPG2 punish 8	The amount of penalty by a third-party if the distributor distributes JPY 700 to the recipient
TPPG2 punish 9	The amount of penalty by a third-party if the distributor distributes JPY 800 to the recipient
TPPG2 punish 10	The amount of penalty by a third-party if the distributor distributes JPY 900 to the recipient
TPPG2 punish 11	The amount of penalty by a third-party if the distributor distributes JPY 1000 to the recipient
TPPG2 punish 12	The amount of penalty by a third-party if the distributor distributes JPY 1100 to the recipient
TPPG2 punish 13	The amount of penalty by a third-party if the distributor distributes JPY 1200 to the recipient
TPPG2 punish 14	The amount of penalty by a third-party if the distributor distributes JPY 1300 to the recipient
TPPG2 punish 15	The amount of penalty by a third-party if the distributor distributes JPY 1400 to the recipient
TPPG2 punish 16	The amount of penalty by a third-party if the distributor distributes JPY 1500 to the recipient
TPPG2 allocate	The distribution rate by distributor
Preemptive strike game (PSG)
PSG attack 1	Whether the button was pressed in condition 55 (o = not pressed, 1 = pressed)
PSG attack 2	Whether the button was pressed in condition 1010 (o = not pressed, 1 = pressed)
PSG attack 3	Whether the button was pressed in condition 510 (o = not pressed, 1 = pressed)
PSG attack 4	Whether the button was pressed in condition 105 (o = not pressed, 1 = pressed)
Chicken game (CG)
CG decision 1	The first decision with simultaneous conditions (0 = turn back, 1 = proceed). If both participants decided to “proceed,” they received JPY 0. If both participants chose to “turn back,” the amount of money both participants received was JPY 300. If one chose to “proceed” and the other chose to “turn back,” the one who chose to “proceed” received JPY 1200, and the one who chose to “turn back” recei…
CG decision 2	The second decision with simultaneous conditions (0 = turn back, 1 = proceed). If both participants decided to “proceed,” they received JPY 0. If both participants chose to “turn back,” the amount of money both participants received was JPY 100. If one chose to “proceed” and the other chose to “turn back,” the one who chose to “proceed” received JPY 1200, and the one who chose to “turn back” rece…
CG decision 3	The third decision with simultaneous conditions (0 = turn back, 1 = proceed). If both participants decided to “proceed,” they received JPY 0. If both participants chose to “turn back,” the amount of money both participants received was JPY 100. If one chose to “proceed” and the other chose to “turn back,” the one who chose to “proceed” received JPY 400, and the one who chose to “turn back” receiv…
CG decision 4	The fourth decision with participant first condition (0 = turn back, 1 = proceed)
Public goods game (PGG) II
PGG2 cooperate	Rate of contribution in the public goods game without punishment
Public goods game with punishment (PGGP)
PGGP cooperate	Rate of contribution in the public goods game with punishment
PGGP punish	Amounts used for the punishment system
Stag hunt game (SHG)
SHG decision	Decision to invest or not (0 = keep, 1 = invest)
