# Supplementary material for: Multimodal Imaging to Identify Brain Markers of Human Prosocial Behavior
Source: eNeuro. 2025 Feb 28;12(3):ENEURO.0304-24.2025. doi: 10.1523/ENEURO.0304-24.2025 (PMC11884870; doi:10.1523/ENEURO.0304-24.2025)
Supplement: Table 2-1 — Complete list of canonical loadings. Download Table 2-1, XLS file. [file eneuro-12-ENEURO.0304-24.2025-s007.xls]

## Sheet: Sheet 1
Table 2-1. Complete list of canonical loadings
Variables	Economic games	Structure	Functional connectivity	Structural connectivity
PDG1 cooperate 1	-0.0799025	-0.0224682	-0.0618704	0.0432792
PDG1 cooperate 2	-0.0313839	0.00634538	-0.0511119	0.0520505
PDG1 cooperate 3	-0.0711152	0.0465386	-0.0682078	0.037535
PDG1 cooperate 4	-0.0906619	-0.0824415	-0.128304	-0.127815
PDG1 cooperate 5	-0.045994	-0.014971	-0.00248675	0.0327412
PDG1 cooperate 6	-0.0939667	-0.0592738	-0.025159	-0.0107915
PDG1 cooperate 7	-0.0903785	0.0225429	-0.0131388	0.0126801
PDG1 cooperate 8	0.184944	-0.00555124	-0.043204	0.0278181
PDG1 cooperate 9	-0.144187	-0.012865	-0.192013	-0.0437845
PDG1 cooperate 10	0.0626066	-0.0212401	-0.0048883	-0.0251499
PDG1 cooperate 11	0.00696207	-0.0176893	-0.0685082	-0.00607812
PDG1 cooperate 12	0.0405852	-0.115336	-0.066007	-0.102042
DG allocate 1	-0.180159	-0.127687	-0.175951	-0.0499553
DG allocate 2	-0.0587205	-0.0652033	-0.139771	-0.0214178
DG allocate 3	-0.146709	-0.0835466	-0.122837	-0.0279736
DG allocate 4	-0.197599	-0.106812	-0.176138	-0.0419068
DG allocate 5	-0.0914637	-0.0701482	-0.114541	-0.0106816
DG allocate 6	-0.227226	-0.0910963	-0.162984	-0.0618135
DG allocate 7	-0.256609	-0.0915959	-0.188834	-0.0844455
FG trust	0.0456105	-0.0263116	-0.132104	0.013198
PGG1 cooperate	-0.0254305	0.0148607	-0.111835	-0.0471866
PDG2 cooperate	-0.0173798	0.0442163	-0.146792	-0.000465419
SPPG allocate	0.0592539	0.096232	-0.0745075	0.0425291
SPPG punish 1	0.4467	0.253531	0.155408	0.231941
SPPG punish 2	0.448583	0.257364	0.159638	0.205795
SPPG punish 3	0.412354	0.254843	0.145695	0.209749
SPPG punish 4	0.423203	0.232608	0.150161	0.156244
SPPG punish 5	0.376063	0.172684	0.159789	0.136954
SPPG punish 6	0.311992	0.115384	0.0859068	0.122053
SPPG punish 7	0.352605	0.137634	0.153264	0.110785
SPPG punish 8	0.314211	0.120958	0.143237	0.127229
SPPG punish 9	0.24431	0.0714448	0.0712649	0.129521
SPPG punish 10	0.255982	0.0477347	0.0785161	0.081097
SPPG punish 11	0.258122	0.146288	0.199939	0.0957895
TG trust	-0.179346	-0.0567547	-0.170697	-0.0813393
TG reciprocate 1	-0.109402	0.0202771	-0.062775	0.0501355
TG reciprocate 2	-0.15413	-0.00961174	-0.0910164	0.0146278
TG reciprocate 3	-0.211116	-0.0696744	-0.1266	-0.00592159
TG reciprocate 4	-0.308347	-0.131059	-0.232314	-0.0776257
TG reciprocate 5	-0.340803	-0.16793	-0.276042	-0.129589
TG reciprocate 6	-0.342808	-0.167183	-0.280168	-0.117549
TG reciprocate 7	-0.330764	-0.161967	-0.254233	-0.0935984
TG reciprocate 8	-0.332654	-0.158141	-0.243907	-0.103076
TG reciprocate 9	-0.325988	-0.157034	-0.246303	-0.117651
TG reciprocate 10	-0.292375	-0.133314	-0.225293	-0.0791204
UG propose	-0.199474	-0.113445	-0.21691	-0.103598
UG reject 1	-0.0915828	-0.0510668	0.0853512	-0.109199
UG reject 2	-0.396636	-0.161877	-0.121095	-0.151455
UG reject 3	-0.425659	-0.134846	-0.13663	-0.14814
UG reject 4	-0.402903	-0.117741	-0.109122	-0.129696
UG reject 5	-0.368075	-0.0937644	-0.0764653	-0.125527
UG reject 6	-0.113805	0.0405662	0.0586896	-0.0106004
UG reject 7	-0.0472118	0.092486	0.0616369	-0.000275979
UG reject 8	0.167651	0.0198357	0.0870266	-0.0246032
UG reject 9	-0.0331734	-0.011135	-0.0139544	-0.061884
UG reject 10	0.228982	0.124739	0.0234878	0.045015
UG reject 11	0.223671	0.128174	0.0230323	0.070641
UG reject 12	0.181237	0.0507601	-0.00276759	-0.022766
UG reject 13	0.181237	0.0507601	-0.00276759	-0.022766
UG reject 14	0.192795	0.0444997	0.0208603	0.0178436
UG reject 15	0.192795	0.0444997	0.0208603	0.0178436
UG reject 16	0.226553	0.0805967	0.0570558	0.0457207
TPPG1 punish 1	0.211846	0.0672119	0.0268835	0.132059
TPPG1 punish 2	0.239065	0.103694	0.0384961	0.143352
TPPG1 punish 3	0.250842	0.119544	0.0385632	0.141134
TPPG1 punish 4	0.269747	0.149568	0.0571888	0.159245
TPPG1 punish 5	0.282135	0.175642	0.0781992	0.167885
TPPG1 punish 6	0.30191	0.196583	0.110618	0.22055
TPPG1 punish 7	0.154289	0.0148263	0.0308965	-0.0438243
TPPG1 punish 8	0.0665142	-0.0289879	-0.00360446	-0.0282036
TPPG1 punish 9	0.105165	0.0253504	0.0264152	0.0015372
TPPG1 punish 10	0.158158	0.0532115	0.0353043	0.0221625
TPPG1 punish 11	0.159664	0.00471996	0.0396706	-0.00413232
TPPG1 punish 12	0.289648	0.0832843	0.0649994	0.0601561
TPPG1 punish 13	0.240269	0.0232908	0.0558666	0.00925584
TPPG1 punish 14	0.332381	0.119585	0.0600005	0.0729825
TPPG1 punish 15	0.354263	0.17848	0.102744	0.123322
TPPG1 punish 16	0.351609	0.177958	0.100594	0.132583
TPPG1 allocate	-0.0723303	-0.0124482	-0.12042	-0.0441253
TPPG2 punish 1	0.139422	-0.00929301	-0.0247971	0.0487753
TPPG2 punish 2	0.162311	0.0192523	-0.0185863	0.0601848
TPPG2 punish 3	0.186241	0.0485397	-0.00944507	0.0812143
TPPG2 punish 4	0.215027	0.0745484	0.0146987	0.0856658
TPPG2 punish 5	0.228921	0.10036	0.0427746	0.0985289
TPPG2 punish 6	0.275117	0.142322	0.117	0.122399
TPPG2 punish 7	0.261413	0.100268	0.0966675	0.0261801
TPPG2 punish 8	0.312221	0.118275	0.14408	0.051497
TPPG2 punish 9	0.313519	0.120944	0.145144	0.058656
TPPG2 punish 10	0.338399	0.166924	0.153285	0.0986131
TPPG2 punish 11	0.342056	0.166193	0.157351	0.105552
TPPG2 punish 12	0.342056	0.166193	0.157351	0.105552
TPPG2 punish 13	0.353804	0.185444	0.158697	0.122269
TPPG2 punish 14	0.345227	0.185754	0.158617	0.125065
TPPG2 punish 15	0.355068	0.219862	0.177148	0.151834
TPPG2 punish 16	0.371919	0.236023	0.177078	0.163732
TPPG2 allocate	-0.0777394	-0.0774845	-0.167795	-0.107112
PSG attack 1	0.174277	0.0262585	0.133167	0.0453682
PSG attack 2	0.00563071	0.03896	0.0101747	0.0610991
PSG attack 3	0.0695793	0.0076417	0.0814849	0.0122415
PSG attack 4	-0.0411415	-0.00836208	-0.00526336	0.0320955
CG decision 1	-0.0856301	-0.00708912	0.0572729	0.046909
CG decision 2	-0.204138	-0.094314	0.0311496	-0.0966223
CG decision 3	-0.038883	0.0349686	0.114733	0.0735567
CG decision 4	-0.0933311	-0.082964	0.0354136	-0.0377539
PGG2 cooperate	-0.113741	-0.0759541	-0.215206	-0.0953118
PGGP cooperate	0.0952881	0.0443878	-0.135975	-0.0298053
PGGP punish	0.0773149	0.0875331	0.0121615	0.0867313
SHG decision	-0.00839738	0.0259813	-0.0360605	-0.0115456
Left_Lateral_Ventricle	0.398232	0.573086	0.180997	0.540536
Left_Inf_Lat_Vent	0.413368	0.621325	0.171989	0.553952
Left_Cerebellum_White_Matter	-0.00343339	-0.0486347	-0.089895	-0.0713489
Left_Cerebellum_Cortex	0.0442825	0.0595113	0.0688063	0.0449402
Left_Thalamus_Proper	-0.0163601	-0.108452	-0.121317	-0.0780889
Left_Caudate	-0.0403136	0.0767816	0.0194083	0.124557
Left_Putamen	0.0259394	-0.112327	-0.0937434	-0.0879
Left_Pallidum	0.0482695	-0.0122071	0.0460685	-0.0553777
third_Ventricle	0.362821	0.615309	0.33163	0.521454
fourth_Ventricle	0.112	0.351699	0.076543	0.324461
Brain_Stem	0.0325097	-0.0303073	-0.0922418	0.0393665
Left_Hippocampus	-0.0450241	-0.285715	-0.107533	-0.214022
Left_Amygdala	-0.0793699	-0.312534	-0.133049	-0.199551
CSF	0.265845	0.458827	0.225495	0.382989
Left_Accumbens_area	-0.040411	-0.0665925	-0.0482887	-0.0731925
Left_VentralDC	0.0290412	-0.00533646	0.0474755	0.0500704
Left_vessel	0.0324962	-0.0143457	0.000951528	-0.0700872
Left_choroid_plexus	0.0974203	0.301096	0.0470454	0.310581
Right_Lateral_Ventricle	0.378004	0.529282	0.173007	0.485573
Right_Inf_Lat_Vent	0.404883	0.532032	0.223602	0.448558
Right_Cerebellum_White_Matter	-0.0315275	-0.108018	-0.0929409	-0.0728875
Right_Cerebellum_Cortex	0.0693606	0.128707	0.0533786	0.086517
Right_Thalamus_Proper	0.0229941	-0.142197	-0.0755222	-0.0754386
Right_Caudate	0.00482349	0.11272	0.0150632	0.146217
Right_Putamen	-0.0291099	-0.155254	-0.0517663	-0.11176
Right_Pallidum	-0.0561319	-0.174126	-0.102916	-0.135014
Right_Hippocampus	-0.0719706	-0.279241	-0.0998293	-0.265146
Right_Amygdala	-0.0241332	-0.246968	-0.0875215	-0.0964367
Right_Accumbens_area	-0.166585	-0.159138	-0.0704737	-0.120086
Right_VentralDC	0.0423284	-0.052075	0.00605487	0.0423894
Right_vessel	-0.0528208	-0.0896163	-0.0560355	-0.0691162
Right_choroid_plexus	0.206232	0.414733	0.187357	0.407676
fifth_Ventricle	0.0342251	0.0449175	-0.00174299	0.0281911
WM_hypointensities	0.249031	0.329522	0.178215	0.309707
non_WM_hypointensities	0.087071	0.255041	0.182722	0.236241
Optic_Chiasm	0.0650926	0.240825	0.0962093	0.178479
CC_Posterior	-0.117132	-0.125278	-0.0516494	-0.114786
CC_Mid_Posterior	-0.0232363	-0.155081	-0.0229493	-0.13324
CC_Central	-0.0889564	-0.228724	-0.0856023	-0.247869
CC_Mid_Anterior	-0.129559	-0.161605	-0.0972923	-0.162649
CC_Anterior	-0.0379164	-0.0958208	-0.121946	-0.100965
L_1_thickness	-0.055732	0.0452846	0.0194689	0.0216939
L_10d_thickness	0.0508745	-0.000393401	-0.0257179	0.0485319
L_10pp_thickness	-0.0837689	-0.0885871	-0.0478256	-0.139485
L_10r_thickness	0.130064	0.0690731	0.0302478	0.0697169
L_10v_thickness	-0.0618786	-0.170856	-0.152944	-0.144719
L_11l_thickness	-0.0449346	-0.143008	-0.0798656	-0.14761
L_13l_thickness	0.0267508	-0.0485599	-0.00037079	-0.100263
L_2_thickness	0.00178944	0.089137	0.0613748	0.0685397
L_23c_thickness	0.0304454	0.220199	0.12883	0.203012
L_23d_thickness	-0.00282001	-0.0947735	-0.0712474	-0.131845
L_24dd_thickness	0.0225907	0.0415073	0.00303309	0.0256787
L_24dv_thickness	-0.0126273	0.135261	0.0586806	0.113879
L_25_thickness	-0.133831	-0.166554	-0.138404	-0.120119
L_31a_thickness	0.0162427	0.0305211	-0.00265901	0.0507643
L_31pd_thickness	0.121568	0.195432	0.0858108	0.0997052
L_31pv_thickness	-0.0732229	0.038616	-0.067357	-0.0242521
L_33pr_thickness	0.126144	0.0912379	-0.0044696	0.0216377
L_3a_thickness	0.0374116	0.0502187	0.00944836	0.0391145
L_3b_thickness	0.00127374	0.0119444	0.0072972	9.5e-05
L_4_thickness	-0.0588045	0.0330318	-0.0446373	0.0112095
L_43_thickness	-0.185662	-0.207801	-0.0805577	-0.126771
L_44_thickness	-0.0951164	-0.282565	-0.105154	-0.223567
L_45_thickness	-0.119012	-0.199932	-0.151959	-0.0610666
L_46_thickness	-0.085469	-0.106903	-0.164625	-0.0882178
L_47l_thickness	-0.134779	-0.150935	-0.0622384	-0.125502
L_47m_thickness	-0.0487685	-0.0984657	-0.114316	-0.0584111
L_47s_thickness	-0.0745885	-0.110468	-0.0582975	-0.116489
L_52_thickness	-0.105463	-0.166629	0.0112111	-0.126141
L_55b_thickness	-0.0561262	-0.00927607	-0.0582378	-0.0425568
L_5L_thickness	0.200557	0.492089	0.16092	0.378355
L_5m_thickness	0.0610274	0.232064	0.0872093	0.201762
L_5mv_thickness	0.141398	0.360067	0.204354	0.229078
L_6a_thickness	0.0259353	0.00967939	-0.08205	0.00942052
L_6d_thickness	-0.0356919	0.0678205	-0.0173512	0.118204
L_6ma_thickness	0.00608239	0.179959	0.138187	0.141631
L_6mp_thickness	-0.0647908	0.173661	0.0799971	0.149616
L_6r_thickness	-0.137274	-0.301798	-0.132906	-0.170412
L_6v_thickness	-0.142549	-0.1222	-0.0594636	-0.106248
L_7AL_thickness	0.0534072	0.342536	0.154596	0.196837
L_7Am_thickness	0.162012	0.501894	0.19054	0.331657
L_7m_thickness	0.0399785	0.188675	0.103832	0.0534482
L_7PC_thickness	0.048507	0.200122	0.137563	0.150407
L_7PL_thickness	0.178099	0.51344	0.262932	0.3559
L_7Pm_thickness	-0.00254489	0.350073	0.103582	0.209771
L_8Ad_thickness	0.0386931	0.0448806	-0.0361404	0.100447
L_8Av_thickness	-0.0474231	-0.141338	-0.0780349	-0.0837492
L_8BL_thickness	0.0159685	0.0680942	0.0542165	0.0498852
L_8BM_thickness	0.0281379	0.111783	0.0331554	0.00840955
L_8C_thickness	-0.0912696	-0.213176	-0.0801321	-0.161275
L_9_46d_thickness	-0.0394782	-0.11721	-0.0513697	-0.0621076
L_9a_thickness	-0.030116	0.0017707	-0.0209758	0.00205102
L_9m_thickness	0.0902014	0.0510644	0.0112123	0.0582428
L_9p_thickness	-0.0528128	0.0349746	-0.0175706	0.0289608
L_A1_thickness	-0.166228	-0.301379	-0.234171	-0.248369
L_a10p_thickness	-0.040095	-0.0629715	-0.0281588	-0.0376884
L_a24_thickness	0.040991	-0.028901	-0.0353354	-0.000206046
L_a24pr_thickness	-0.00992181	0.0505351	0.0314348	-0.0576807
L_a32pr_thickness	-0.0375704	-0.159045	-0.136627	-0.120735
L_A4_thickness	-0.149661	-0.141397	-0.0762108	-0.159584
L_a47r_thickness	-0.133493	-0.138419	-0.0991833	-0.124654
L_A5_thickness	-0.0665467	-0.0841394	0.00402392	-0.0493593
L_a9_46v_thickness	-0.127281	-0.182794	-0.102801	-0.112806
L_AAIC_thickness	-0.00173809	-0.0771551	0.0232875	-0.0997991
L_AIP_thickness	-0.0154229	0.0751656	-0.00844681	0.0546417
L_AVI_thickness	-0.0894635	-0.148303	-0.117211	-0.150814
L_d23ab_thickness	-0.113355	-0.240406	-0.105525	-0.183462
L_d32_thickness	-0.115798	-0.0490496	-0.029825	-0.0749421
L_DVT_thickness	0.0277369	0.0798084	0.160303	0.0224855
L_EC_thickness	0.00354187	-0.0801897	-0.00764948	-0.130173
L_FEF_thickness	-0.0707734	0.0162805	0.0288289	0.00384486
L_FFC_thickness	-0.166085	-0.178217	-0.110871	-0.168811
L_FOP1_thickness	-0.0174698	-0.082942	0.0282807	-0.100245
L_FOP2_thickness	-0.0974205	-0.0942472	0.0454042	-0.0772491
L_FOP3_thickness	-0.213861	-0.130033	-0.00816213	-0.161816
L_FOP4_thickness	-0.212735	-0.296524	-0.0782996	-0.213868
L_FOP5_thickness	-0.185642	-0.253113	-0.211844	-0.235224
L_FST_thickness	-0.0627951	-0.0578275	-0.0222686	-0.0933238
L_H_thickness	-0.06582	-0.192123	-0.021004	-0.179964
L_i6_8_thickness	-0.0319902	-0.0154224	-0.0179176	-0.0267515
L_IFJa_thickness	-0.115254	-0.189594	-0.0264493	-0.18985
L_IFJp_thickness	-0.0550048	-0.143876	-0.100869	-0.0954031
L_IFSa_thickness	-0.0728929	-0.239511	-0.150645	-0.182827
L_IFSp_thickness	-0.143322	-0.206111	-0.0578158	-0.179645
L_Ig_thickness	-0.180041	-0.128066	-0.0116548	-0.154278
L_IP0_thickness	0.0980992	0.00251034	0.0477255	-0.0819827
L_IP1_thickness	0.0795695	0.165989	0.0507693	0.0890197
L_IP2_thickness	0.0933084	0.121322	0.0996066	0.0402822
L_IPS1_thickness	0.0292844	0.121614	0.162151	-0.0185493
L_LBelt_thickness	-0.138069	-0.310388	-0.163999	-0.300288
L_LIPd_thickness	0.0773079	0.191284	0.142959	0.104547
L_LIPv_thickness	0.0399397	0.202687	0.0303324	0.0931664
L_LO1_thickness	0.0764914	0.0102567	0.0192135	-0.0255834
L_LO2_thickness	0.00188878	-0.0148255	0.019961	-0.0603726
L_LO3_thickness	0.0223383	-0.134353	-0.115947	-0.197282
L_MBelt_thickness	-0.15062	-0.292436	-0.1806	-0.250472
L_MI_thickness	-0.0599868	0.0076135	0.0931481	-0.0158415
L_MIP_thickness	0.0465048	0.226747	0.0629653	0.136056
L_MST_thickness	0.0317541	-0.102628	-0.0555919	-0.130516
L_MT_thickness	-0.099028	-0.102902	-0.137429	-0.195261
L_OFC_thickness	-0.050828	-0.177319	-0.113933	-0.158069
L_OP1_thickness	-0.114668	-0.276128	-0.104149	-0.263326
L_OP2_3_thickness	-0.178749	-0.239169	-0.00105305	-0.134906
L_OP4_thickness	-0.166254	-0.232335	-0.0302444	-0.156763
L_p10p_thickness	-0.00626816	-0.0179308	0.031943	0.00379036
L_p24_thickness	0.0725017	0.00676717	0.0148507	-0.0144964
L_p24pr_thickness	0.0227708	0.0976646	0.208138	0.0537105
L_p32_thickness	0.0519019	0.00943185	-0.162509	-0.0157025
L_p32pr_thickness	-0.0757658	-0.00323231	-0.02932	-0.00813698
L_p47r_thickness	-0.134129	-0.185493	-0.103523	-0.146401
L_p9_46v_thickness	-0.100961	-0.231631	-0.0907774	-0.199872
L_PBelt_thickness	-0.139714	-0.206179	-0.0676745	-0.208881
L_PCV_thickness	0.125405	0.340386	0.0976039	0.179075
L_PeEc_thickness	-0.0494387	-0.163637	-0.102752	-0.180357
L_PEF_thickness	-0.0892928	-0.139358	-0.0245799	-0.116159
L_PF_thickness	-0.148719	-0.227763	-0.147465	-0.211144
L_PFcm_thickness	-0.119314	-0.28165	-0.101193	-0.236096
L_PFm_thickness	-0.0265359	-0.0655903	-0.0921098	-0.107206
L_PFop_thickness	-0.080999	-0.228523	-0.0460953	-0.184148
L_PFt_thickness	-0.0809967	-0.170765	-0.0381536	-0.131482
L_PGi_thickness	-0.0670409	-0.17948	-0.0791788	-0.200514
L_PGp_thickness	-0.0713929	-0.164045	0.00994018	-0.266371
L_PGs_thickness	0.041571	-0.0293946	-0.00129665	-0.0732617
L_PH_thickness	-0.11835	-0.19658	-0.130418	-0.195816
L_PHA1_thickness	-0.210185	-0.12384	-0.0636838	-0.136935
L_PHA2_thickness	-0.0772712	-0.0023651	-0.0390752	-0.0442294
L_PHA3_thickness	-0.12493	-0.126728	-0.127215	-0.166202
L_PHT_thickness	-0.0346605	-0.121159	-0.0793809	-0.139496
L_PI_thickness	-0.0941847	-0.158453	0.0179874	-0.0647795
L_Pir_thickness	0.0279112	-0.0445132	-0.0408167	0.0317458
L_PIT_thickness	-0.0353813	-0.0769214	0.0329414	-0.156002
L_pOFC_thickness	-0.0946976	-0.191582	-0.134196	-0.219294
L_PoI1_thickness	-0.113253	-0.148533	-0.0843489	-0.171129
L_PoI2_thickness	-0.0548142	-0.0920906	-0.0955122	-0.129751
L_POS1_thickness	-0.160334	-0.104278	0.0469427	-0.187763
L_POS2_thickness	-0.0691746	0.067255	0.078917	-0.0335108
L_PreS_thickness	0.0502967	0.0055751	-0.00177797	0.0178529
L_ProS_thickness	-0.07068	-0.0776693	-0.0180903	-0.0444762
L_PSL_thickness	-0.188039	-0.242271	-0.149529	-0.231161
L_RI_thickness	-0.161925	-0.350218	-0.13382	-0.331601
L_RSC_thickness	-0.00650848	-0.110812	-0.0762557	-0.0229691
L_s32_thickness	0.0121363	-0.00691729	-0.166891	-0.00409393
L_s6_8_thickness	0.0301759	0.0539064	0.0163607	0.0326353
L_SCEF_thickness	0.108149	0.217137	0.0842767	0.155641
L_SFL_thickness	0.101211	0.293441	0.151191	0.181242
L_STGa_thickness	-0.0867935	-0.145995	-0.156286	-0.143166
L_STSda_thickness	-0.137637	-0.17985	-0.0589591	-0.120981
L_STSdp_thickness	-0.104326	-0.0550655	0.0483724	-0.120121
L_STSva_thickness	-0.0899085	-0.205461	-0.0885265	-0.18527
L_STSvp_thickness	-0.00465765	-0.0416459	-0.0182768	-0.145198
L_STV_thickness	-0.116982	-0.179486	-0.0737042	-0.116166
L_TA2_thickness	-0.107833	-0.184275	-0.0965882	-0.101314
L_TE1a_thickness	0.00913327	-0.0118023	0.0103504	0.00346276
L_TE1m_thickness	-0.0510325	-0.0463026	0.0275625	-0.0692715
L_TE1p_thickness	-0.0249671	-0.125925	0.0239744	-0.155046
L_TE2a_thickness	-0.0439397	-0.101039	-0.0118183	-0.0755731
L_TE2p_thickness	-0.105065	-0.287396	-0.15655	-0.300592
L_TF_thickness	-0.0827814	-0.16689	-0.0133168	-0.142539
L_TGd_thickness	-0.0983826	-0.0981525	0.0230525	-0.101438
L_TGv_thickness	-0.0652752	-0.168782	-0.0565007	-0.120475
L_TPOJ1_thickness	-0.070241	-0.190759	-0.0977527	-0.227513
L_TPOJ2_thickness	0.0170728	-0.0356039	-0.0327951	-0.0248589
L_TPOJ3_thickness	-0.0979223	-0.106585	0.0204673	-0.0626125
L_V1_thickness	-0.052689	-0.0665267	-0.0394226	-0.0548132
L_V2_thickness	-0.00999667	0.0732183	0.0461014	-0.0522677
L_v23ab_thickness	-0.0328102	-0.160429	-0.0582751	-0.201628
L_V3_thickness	0.00928464	0.129428	0.0590726	-0.0305605
L_V3A_thickness	-0.0517574	0.116246	0.0980898	0.0340094
L_V3B_thickness	-0.01814	0.0209329	0.0324662	-0.129342
L_V3CD_thickness	0.0969335	0.0847261	0.0208286	-0.0254072
L_V4_thickness	0.039103	0.0716435	0.02039	-0.025397
L_V4t_thickness	-0.123247	-0.243157	-0.106068	-0.253205
L_V6_thickness	0.0424867	0.0524134	0.0628732	-0.068396
L_V6A_thickness	-0.0401759	0.0599784	0.212497	0.0101117
L_V7_thickness	-0.0956436	0.00454585	0.0199236	-0.0490722
L_V8_thickness	-0.0936996	-0.0732426	-0.0788088	-0.135176
L_VIP_thickness	-0.0182796	0.251228	0.0927128	0.131013
L_VMV1_thickness	-0.0275326	-0.0688737	-0.0310547	-0.13453
L_VMV2_thickness	-0.111492	-0.154353	-0.0345361	-0.113519
L_VMV3_thickness	0.0308728	-0.025611	-0.0286921	-0.123636
L_VVC_thickness	0.0069787	-0.0737432	-0.0876878	-0.0948776
R_1_thickness	-0.0875105	0.000519217	-0.0849634	-0.0691309
R_10d_thickness	0.0450784	-0.155912	-0.0663592	-0.0787021
R_10pp_thickness	-0.0423619	-0.211569	-0.146223	-0.216387
R_10r_thickness	-0.0200677	-0.00608011	-0.0640758	-0.0152368
R_10v_thickness	-0.0806359	-0.205349	-0.178346	-0.163988
R_11l_thickness	-0.11695	-0.228814	-0.258806	-0.211604
R_13l_thickness	-0.0778024	-0.0677821	-0.101272	-0.114309
R_2_thickness	0.0317033	0.0760285	0.00178653	0.0171348
R_23c_thickness	0.0239453	0.11845	0.0594373	0.0880981
R_23d_thickness	-0.180611	-0.183525	-0.0884565	-0.169601
R_24dd_thickness	-0.109732	0.0104902	-0.0679221	0.000519364
R_24dv_thickness	-0.169677	-0.0970625	-0.0746161	-0.106759
R_25_thickness	-0.0670255	-0.16139	-0.0919112	-0.101785
R_31a_thickness	-0.0480566	0.0851888	0.131043	0.0130923
R_31pd_thickness	-0.139363	-0.0934403	-0.0299241	-0.158549
R_31pv_thickness	-0.113516	-0.107807	-0.0120003	-0.142378
R_33pr_thickness	-0.0829951	-0.127332	-0.0082352	-0.131493
R_3a_thickness	0.0666912	0.0705517	-0.0268038	0.129689
R_3b_thickness	-0.0595935	0.033577	-0.0105681	0.0154606
R_4_thickness	0.0167952	0.0195427	-0.021671	0.0165115
R_43_thickness	-0.0700686	-0.184943	-0.0940241	-0.160919
R_44_thickness	-0.135719	-0.244282	-0.116011	-0.191065
R_45_thickness	-0.107451	-0.151374	-0.074693	-0.130915
R_46_thickness	-0.0851486	-0.19889	-0.122486	-0.173433
R_47l_thickness	-0.0693018	-0.130994	-0.103848	-0.100636
R_47m_thickness	-0.115366	-0.21012	-0.201349	-0.137742
R_47s_thickness	-0.00927104	-0.0815306	0.0443817	-0.0947724
R_52_thickness	-0.1308	-0.254927	-0.105081	-0.18743
R_55b_thickness	0.00743618	-0.0670843	-0.0672834	-0.0656276
R_5L_thickness	0.18772	0.47644	0.249237	0.284179
R_5m_thickness	0.00478825	0.278499	0.139003	0.214976
R_5mv_thickness	0.176008	0.285812	0.203112	0.269669
R_6a_thickness	-0.0048509	0.019577	-0.0355358	0.0317975
R_6d_thickness	0.0252855	-0.0118188	-0.0412352	-0.0387521
R_6ma_thickness	0.0522433	0.123512	0.0503708	0.0911739
R_6mp_thickness	0.00614545	0.130734	0.0635588	0.141702
R_6r_thickness	-0.118186	-0.24196	-0.179344	-0.210186
R_6v_thickness	-0.0711583	-0.228235	-0.0672245	-0.153907
R_7AL_thickness	0.140982	0.399975	0.19618	0.298485
R_7Am_thickness	0.106582	0.37019	0.190306	0.30593
R_7m_thickness	-0.0833059	-0.0903118	-0.0428688	-0.107167
R_7PC_thickness	0.0521344	0.124086	0.0333294	0.0357095
R_7PL_thickness	0.0126644	0.169987	0.00427347	0.0889744
R_7Pm_thickness	0.0844932	0.190586	0.100004	0.0903268
R_8Ad_thickness	-0.0555639	-0.174749	-0.103754	-0.089712
R_8Av_thickness	0.00482221	-0.093573	-0.0390292	-0.0868461
R_8BL_thickness	0.000879189	-0.0599615	-0.0245263	-0.0499373
R_8BM_thickness	0.0172108	0.0551212	-0.0458497	0.0176315
R_8C_thickness	-0.0107945	-0.21673	-0.105145	-0.148609
R_9_46d_thickness	-0.0662888	-0.166562	-0.130341	-0.104681
R_9a_thickness	0.00602429	-0.0942948	-0.0612131	-0.0847331
R_9m_thickness	-0.104481	-0.18088	-0.136652	-0.121479
R_9p_thickness	-0.0779364	-0.116206	-0.0979564	-0.0639424
R_A1_thickness	-0.135695	-0.276851	-0.169635	-0.250261
R_a10p_thickness	-0.0395226	-0.137852	-0.0875623	-0.0841027
R_a24_thickness	0.0548786	-0.104486	-0.104654	-0.123604
R_a24pr_thickness	-0.143435	-0.148909	-0.13384	-0.208668
R_a32pr_thickness	-0.0999941	-0.122603	-0.0396635	-0.111325
R_A4_thickness	-0.0099441	-0.164523	-0.0463521	-0.156114
R_a47r_thickness	-0.0640188	-0.0833215	-0.0544002	-0.0287208
R_A5_thickness	-0.0513932	-0.138538	-0.0580678	-0.121263
R_a9_46v_thickness	-0.0599516	-0.0527383	-0.0246563	-0.0666794
R_AAIC_thickness	0.00746982	-0.174025	0.000169716	-0.115355
R_AIP_thickness	0.0585795	0.0158536	-0.00165419	0.00302301
R_AVI_thickness	-0.13082	-0.166656	-0.115757	-0.135063
R_d23ab_thickness	-0.200892	-0.360269	-0.188163	-0.286897
R_d32_thickness	-0.120884	-0.257426	-0.209881	-0.144731
R_DVT_thickness	-0.157326	0.0232764	0.00870699	-0.0276703
R_EC_thickness	-0.154124	-0.165279	-0.0723449	-0.202945
R_FEF_thickness	0.0508388	0.0666299	0.0134488	-0.0320064
R_FFC_thickness	-0.0552505	-0.182203	-0.0103976	-0.218523
R_FOP1_thickness	-0.109697	-0.179493	-0.102611	-0.132786
R_FOP2_thickness	-0.0759809	-0.162344	-0.120977	-0.125847
R_FOP3_thickness	-0.136566	-0.231338	-0.141094	-0.216754
R_FOP4_thickness	-0.0695005	-0.158176	-0.0796805	-0.0636852
R_FOP5_thickness	-0.148942	-0.189276	-0.177454	-0.127129
R_FST_thickness	-0.092289	-0.167556	-0.114419	-0.19202
R_H_thickness	-0.048211	-0.133414	-0.0634676	-0.111451
R_i6_8_thickness	0.0104021	-0.0757131	-0.0469639	-0.0623766
R_IFJa_thickness	-0.0885076	-0.112909	-0.055075	-0.195809
R_IFJp_thickness	-0.153932	-0.207959	-0.111796	-0.235322
R_IFSa_thickness	-0.187979	-0.161328	-0.183131	-0.112666
R_IFSp_thickness	-0.0478318	-0.158639	-0.0485296	-0.177121
R_Ig_thickness	-0.184367	-0.248712	-0.0569565	-0.24722
R_IP0_thickness	0.00108779	-0.0187801	0.0330061	-0.124121
R_IP1_thickness	-0.047439	0.0153116	-0.000202849	-0.06089
R_IP2_thickness	0.0411056	-0.0214571	0.000807952	-0.0208214
R_IPS1_thickness	0.0526465	0.0748544	0.068258	0.0105693
R_LBelt_thickness	-0.155763	-0.362357	-0.171133	-0.320693
R_LIPd_thickness	0.0614913	0.109348	0.0100518	0.0128154
R_LIPv_thickness	0.0211964	0.105368	0.011296	0.0381448
R_LO1_thickness	-0.0750169	-0.0622751	-0.0986446	-0.0672146
R_LO2_thickness	-0.104553	-0.0396485	0.00361876	-0.173265
R_LO3_thickness	-0.0382073	-0.199001	-0.141849	-0.229061
R_MBelt_thickness	-0.189499	-0.356773	-0.155773	-0.285659
R_MI_thickness	0.00832632	-0.138388	0.0116847	-0.0661453
R_MIP_thickness	0.0752429	0.179706	0.0141765	0.132169
R_MST_thickness	-0.0294525	-0.183427	-0.133116	-0.220105
R_MT_thickness	-0.0561044	-0.199382	-0.101429	-0.222118
R_OFC_thickness	-0.0570484	-0.210498	-0.119305	-0.130883
R_OP1_thickness	-0.0104483	-0.213922	-0.132432	-0.137096
R_OP2_3_thickness	-0.100267	-0.340557	-0.104632	-0.245906
R_OP4_thickness	-0.0149962	-0.134541	-0.0350148	-0.0843528
R_p10p_thickness	0.0143599	-0.0396495	-0.0480105	-0.00188531
R_p24_thickness	-0.0332516	-0.11833	-0.0668396	-0.0903825
R_p24pr_thickness	-0.0798897	-0.0989468	0.0186336	-0.124202
R_p32_thickness	-0.0787946	-0.0869857	-0.146844	-0.0125019
R_p32pr_thickness	-0.00439799	-0.0201064	-0.0421324	-0.0316931
R_p47r_thickness	-0.105586	-0.113548	-0.0952368	-0.106683
R_p9_46v_thickness	-0.0755243	-0.246055	-0.156853	-0.235177
R_PBelt_thickness	-0.019859	-0.188053	-0.0280283	-0.151693
R_PCV_thickness	0.121994	0.268841	0.103573	0.139892
R_PeEc_thickness	-0.107449	-0.176719	-0.179184	-0.255359
R_PEF_thickness	-0.0835155	-0.227627	-0.0543344	-0.115513
R_PF_thickness	-0.00950229	-0.1642	-0.173952	-0.164726
R_PFcm_thickness	-0.1017	-0.249449	-0.152616	-0.180596
R_PFm_thickness	-0.0372541	-0.156206	-0.109095	-0.151052
R_PFop_thickness	-0.0551427	-0.0722786	0.00367543	-0.0190266
R_PFt_thickness	-0.0405486	-0.0835988	0.0167069	-0.087251
R_PGi_thickness	-0.142403	-0.26895	-0.167021	-0.262146
R_PGp_thickness	-0.124908	-0.190278	-0.133856	-0.309234
R_PGs_thickness	-0.0298129	-0.0862932	-0.0861339	-0.121707
R_PH_thickness	-0.102061	-0.13241	-0.012262	-0.191954
R_PHA1_thickness	-0.171622	-0.171285	-0.154194	-0.259135
R_PHA2_thickness	-0.0288342	0.0291826	-0.07116	-0.0385409
R_PHA3_thickness	-0.0362414	-0.102176	-0.0815639	-0.14077
R_PHT_thickness	-0.0342061	-0.00670272	-0.0459725	0.0150399
R_PI_thickness	-0.180543	-0.286623	-0.111197	-0.131566
R_Pir_thickness	-0.0392885	-0.117978	-0.138232	-0.0248355
R_PIT_thickness	-0.129875	-0.0628345	0.00639453	-0.127051
R_pOFC_thickness	-0.00652569	-0.125119	-0.0941072	-0.0917075
R_PoI1_thickness	-0.181126	-0.155563	-0.153257	-0.143815
R_PoI2_thickness	-0.0643561	-0.137336	-0.0909867	-0.0915384
R_POS1_thickness	-0.215122	-0.303716	-0.184783	-0.303355
R_POS2_thickness	-0.050005	0.0699733	0.0560676	-0.0273409
R_PreS_thickness	0.0204956	0.0539899	-0.119532	0.0721463
R_ProS_thickness	-0.0903021	-0.0578313	-0.0613062	0.0263133
R_PSL_thickness	-0.112975	-0.270637	-0.140303	-0.253627
R_RI_thickness	-0.160112	-0.345056	-0.158518	-0.256725
R_RSC_thickness	-0.155321	-0.24833	-0.170506	-0.169417
R_s32_thickness	-0.028822	-0.0811047	-0.0738389	-0.0790884
R_s6_8_thickness	-0.00082353	0.0732469	0.120459	0.0681373
R_SCEF_thickness	0.103502	0.16201	0.0468484	0.185866
R_SFL_thickness	0.113984	0.235254	0.0579414	0.173921
R_STGa_thickness	-0.0883552	-0.221692	-0.0786906	-0.134217
R_STSda_thickness	-0.055594	-0.131016	-0.052219	-0.0610832
R_STSdp_thickness	-0.144917	-0.23468	-0.114041	-0.229791
R_STSva_thickness	-0.0786385	-0.103313	-0.011338	-0.0751466
R_STSvp_thickness	-0.0959758	-0.201415	-0.102269	-0.185501
R_STV_thickness	-0.0959243	-0.188299	-0.193102	-0.128031
R_TA2_thickness	-0.178449	-0.276453	-0.136375	-0.188779
R_TE1a_thickness	-0.00577042	-0.163315	-0.0357412	-0.156694
R_TE1m_thickness	-0.0811746	-0.166767	0.0101382	-0.138798
R_TE1p_thickness	-0.00704301	-0.188738	-0.0807863	-0.178639
R_TE2a_thickness	-0.137633	-0.200374	-0.0561466	-0.180626
R_TE2p_thickness	-0.169275	-0.273251	-0.136836	-0.295277
R_TF_thickness	-0.0972318	-0.172113	0.0250052	-0.108688
R_TGd_thickness	-0.15491	-0.197164	0.00918654	-0.165188
R_TGv_thickness	-0.145502	-0.285308	-0.0909364	-0.277223
R_TPOJ1_thickness	-0.126198	-0.241336	-0.122685	-0.186629
R_TPOJ2_thickness	-0.103292	-0.0842392	-0.00164396	-0.0631565
R_TPOJ3_thickness	-0.106824	-0.174095	-0.00912497	-0.183081
R_V1_thickness	-0.101514	-0.177488	-0.135022	-0.273859
R_V2_thickness	-0.145363	-0.0206725	-0.10296	-0.111125
R_v23ab_thickness	-0.12159	-0.259436	-0.0960544	-0.228725
R_V3_thickness	-0.0912316	-0.0293753	-0.0324601	-0.107247
R_V3A_thickness	-0.0564922	-0.0369888	0.0152059	-0.114371
R_V3B_thickness	-0.0342859	-0.0641929	0.020621	-0.161545
R_V3CD_thickness	-0.0256444	-0.055975	0.02612	-0.158815
R_V4_thickness	-0.0952024	-0.119933	-0.0444647	-0.203429
R_V4t_thickness	-0.0634807	-0.111076	-0.141587	-0.0880624
R_V6_thickness	-0.0640864	-0.0649536	-0.0138219	-0.109237
R_V6A_thickness	0.0197101	0.0585268	0.183079	0.0911086
R_V7_thickness	0.017559	-0.0541832	0.0320693	-0.141522
R_V8_thickness	0.00204142	-0.15977	-0.143473	-0.119459
R_VIP_thickness	0.101046	0.238183	0.0554044	0.142479
R_VMV1_thickness	-0.0674902	-0.10631	-0.0231311	-0.146525
R_VMV2_thickness	-0.135336	-0.17412	-0.0587831	-0.140331
R_VMV3_thickness	-0.0541846	-0.0382685	-0.043179	-0.0923702
R_VVC_thickness	-0.0135487	-0.128942	-0.0268269	-0.124402
L_1_myelin	-0.0231063	-0.171764	-0.085407	-0.190781
L_10d_myelin	0.0596256	0.0387016	0.0525532	-0.0695775
L_10pp_myelin	0.0530826	0.0494275	0.0724901	-0.0320256
L_10r_myelin	0.0425011	0.0402884	0.0801437	-0.059329
L_10v_myelin	0.0358072	0.0583167	0.0526271	-0.0306767
L_11l_myelin	0.0653187	0.049001	0.0556713	-0.0260059
L_13l_myelin	0.0571799	-0.0277978	-0.0105357	-0.0932439
L_2_myelin	0.0273073	-0.10031	-0.0545989	-0.0802078
L_23c_myelin	0.0463985	-0.144267	-0.0488926	-0.127385
L_23d_myelin	0.063011	0.00915183	0.0521719	-0.0314486
L_24dd_myelin	0.0321115	-0.124666	-0.0489803	-0.122136
L_24dv_myelin	0.041156	-0.0957148	0.000921146	-0.13546
L_25_myelin	0.00119105	-0.0188207	0.00994043	-0.0897795
L_31a_myelin	0.0765332	-0.0923799	-0.00310748	-0.0699504
L_31pd_myelin	0.0746387	-0.0519432	0.0432643	-0.0206154
L_31pv_myelin	0.0578956	-0.0614629	0.0194708	-0.0489457
L_33pr_myelin	0.0553662	0.0417275	0.0844454	-0.0230714
L_3a_myelin	0.00595654	-0.127499	-0.0605598	-0.0909686
L_3b_myelin	0.0119762	-0.114267	-0.0702021	-0.134212
L_4_myelin	0.0271532	-0.114911	-0.0654153	-0.0842483
L_43_myelin	0.0590994	0.0182739	0.00531262	-0.0256652
L_44_myelin	0.129547	0.116918	0.0630692	0.0482113
L_45_myelin	0.133213	0.110277	0.0408688	0.0223763
L_46_myelin	0.0908318	0.0382333	0.0289204	-0.0562111
L_47l_myelin	0.0550945	-0.0106569	-0.0267417	-0.103543
L_47m_myelin	0.0208056	0.0593859	0.0266209	-0.0535637
L_47s_myelin	0.0323756	-0.00854366	-0.0264663	-0.01334
L_52_myelin	-0.0284793	-0.186224	-0.181742	-0.173609
L_55b_myelin	0.0907226	-0.0135389	0.0211467	-0.0769919
L_5L_myelin	0.0460651	-0.216783	-0.0804974	-0.150023
L_5m_myelin	0.00516888	-0.174896	-0.0919839	-0.125273
L_5mv_myelin	0.0145222	-0.195649	-0.0637489	-0.17152
L_6a_myelin	0.0506202	-0.0996436	-0.0602838	-0.1135
L_6d_myelin	0.0263785	-0.191339	-0.0991413	-0.195469
L_6ma_myelin	0.0695209	-0.131055	-0.0809385	-0.138204
L_6mp_myelin	0.0783092	-0.0851914	-0.0577814	-0.0674653
L_6r_myelin	0.110364	0.0802202	0.0630004	-0.0146021
L_6v_myelin	0.088924	0.00204507	0.00879454	-0.0682834
L_7AL_myelin	0.0226887	-0.231459	-0.131835	-0.162915
L_7Am_myelin	0.0126468	-0.221931	-0.0879275	-0.145454
L_7m_myelin	0.0502165	-0.112229	0.0188496	-0.041397
L_7PC_myelin	-0.0233595	-0.158482	-0.10901	-0.180261
L_7PL_myelin	-0.00552205	-0.213439	-0.0496351	-0.142418
L_7Pm_myelin	0.0117836	-0.227005	-0.0374039	-0.166163
L_8Ad_myelin	0.0665631	-0.0411982	-0.00668306	-0.0999467
L_8Av_myelin	0.0780251	-0.0418487	-0.0386458	-0.113894
L_8BL_myelin	0.0608055	-0.0702146	-0.0196597	-0.0994796
L_8BM_myelin	0.0643808	-0.0066993	0.0346457	-0.0790325
L_8C_myelin	0.10436	0.0306676	0.0184767	-0.0332084
L_9_46d_myelin	0.069918	0.00245142	0.00300379	-0.0841453
L_9a_myelin	0.0733569	0.0126152	0.0208723	-0.0740815
L_9m_myelin	0.071506	0.00915034	0.0322107	-0.0670364
L_9p_myelin	0.0755532	-0.00709458	0.0203801	-0.0786687
L_A1_myelin	0.138309	0.0860247	0.0304052	0.0344906
L_a10p_myelin	0.0537764	0.0383395	0.0326729	-0.057673
L_a24_myelin	0.0245734	0.0626877	0.0810381	-0.0258588
L_a24pr_myelin	0.0874435	0.0743583	0.0781588	-0.0507748
L_a32pr_myelin	0.0422419	0.0221232	0.0359467	-0.0608953
L_A4_myelin	0.150487	0.119178	0.0438009	0.0689159
L_a47r_myelin	0.0794212	0.0396558	0.0257421	-0.0602547
L_A5_myelin	0.127345	0.0862559	0.0108418	0.0425081
L_a9_46v_myelin	0.0850077	0.0303491	0.0213398	-0.0784092
L_AAIC_myelin	0.0956943	-0.00838411	-0.00747347	-0.0623105
L_AIP_myelin	-0.0122075	-0.139289	-0.05059	-0.109555
L_AVI_myelin	0.0425353	-0.0122445	-0.0172148	-0.0870587
L_d23ab_myelin	0.089115	-0.00132938	0.0534969	-0.0243835
L_d32_myelin	0.041827	0.0407949	0.0397065	-0.0461455
L_DVT_myelin	0.0821947	-0.0905684	0.0281872	-0.0256954
L_EC_myelin	0.150668	0.094633	0.0728806	0.0509905
L_FEF_myelin	0.105424	-0.0228406	-0.0197948	-0.0528707
L_FFC_myelin	0.0653939	-0.00130817	0.0607904	0.013206
L_FOP1_myelin	0.113109	0.0641081	0.0486409	0.00991082
L_FOP2_myelin	0.0298681	-0.046461	0.0274604	-0.0526841
L_FOP3_myelin	0.00444369	-0.0382405	-0.0100317	-0.0749414
L_FOP4_myelin	0.0838698	0.0660553	0.0517125	-0.0125799
L_FOP5_myelin	0.0845364	0.0259267	-0.0114281	-0.0266963
L_FST_myelin	0.0812352	-0.0544043	-0.0238673	-0.0323148
L_H_myelin	0.0680396	0.0629833	0.033329	0.0327885
L_i6_8_myelin	0.0779968	-0.0661766	-0.0234513	-0.0980858
L_IFJa_myelin	0.0859464	0.0494659	0.0484602	-0.00710722
L_IFJp_myelin	0.0417889	-0.0430508	-0.0489715	-0.0906317
L_IFSa_myelin	0.117757	0.0817356	0.0400504	-0.009631
L_IFSp_myelin	0.107929	0.0754451	0.02964	0.00417533
L_Ig_myelin	0.0207208	-0.0646719	-0.032927	-0.0953259
L_IP0_myelin	0.057179	-0.114058	-0.0317157	-0.0401976
L_IP1_myelin	0.0591283	-0.0928989	0.0277985	-0.00676971
L_IP2_myelin	0.0579167	-0.102488	-0.0759881	-0.0569426
L_IPS1_myelin	0.0445058	-0.223598	-0.0746387	-0.0865807
L_LBelt_myelin	0.151036	0.16106	0.0914892	0.0669024
L_LIPd_myelin	0.0819517	-0.0728344	0.0115823	-0.0414803
L_LIPv_myelin	0.0647329	-0.0677499	0.0793202	-0.0470889
L_LO1_myelin	0.094356	0.01269	0.0244029	0.0615001
L_LO2_myelin	0.153197	0.020154	0.0236747	0.0776372
L_LO3_myelin	0.119833	0.0640491	-0.00259511	0.0621352
L_MBelt_myelin	0.0298153	-0.098224	-0.135952	-0.0921289
L_MI_myelin	0.0551541	-0.00315802	0.0105067	-0.0785741
L_MIP_myelin	0.0521442	-0.147381	-0.0545722	-0.0405383
L_MST_myelin	0.0445248	-0.129888	-0.0332405	-0.0882303
L_MT_myelin	0.0416026	-0.018532	-0.00617771	-0.0136485
L_OFC_myelin	0.0509711	0.0232426	0.0318403	-0.0547029
L_OP1_myelin	0.0444728	0.0244328	0.0241585	-0.0401832
L_OP2_3_myelin	0.0465486	-0.0230081	-0.0119338	-0.0652966
L_OP4_myelin	0.00255311	-0.046292	0.00679365	-0.0818462
L_p10p_myelin	0.0765278	0.0447681	0.0373918	-0.0543927
L_p24_myelin	0.034786	0.0523402	0.0362964	-0.0496532
L_p24pr_myelin	0.0655488	0.00814123	0.0581729	-0.0291081
L_p32_myelin	0.0498622	0.0480271	0.065477	-0.0495395
L_p32pr_myelin	0.0424691	-0.0285976	0.019964	-0.126029
L_p47r_myelin	0.0831121	0.0396892	0.015301	-0.0355912
L_p9_46v_myelin	0.110069	0.0784327	0.0222476	-0.028782
L_PBelt_myelin	0.187415	0.209593	0.104698	0.115991
L_PCV_myelin	0.0174701	-0.149304	-0.0101193	-0.124107
L_PeEc_myelin	0.0881946	0.0254463	0.0497812	-0.0366402
L_PEF_myelin	0.0875651	0.0325523	-0.00483242	-0.0158234
L_PF_myelin	0.109862	0.039091	0.0641155	0.0199383
L_PFcm_myelin	0.146953	0.176281	0.167259	0.12679
L_PFm_myelin	0.0601287	-0.0679165	-0.00141877	-0.0343658
L_PFop_myelin	0.0819822	0.0386119	0.0412057	-0.0166175
L_PFt_myelin	0.122516	0.0206514	0.0499631	0.00311039
L_PGi_myelin	0.0929041	0.0824704	0.0892007	0.0764242
L_PGp_myelin	0.0635429	-0.0309639	0.0194655	0.0140334
L_PGs_myelin	0.0736523	0.00636052	0.0543548	0.0390923
L_PH_myelin	0.059835	-0.0315033	0.0352647	0.0466279
L_PHA1_myelin	0.201376	0.164779	0.0929226	0.0679152
L_PHA2_myelin	0.130439	0.104367	0.0648753	0.054871
L_PHA3_myelin	0.0751802	0.0467457	0.0108327	0.0226473
L_PHT_myelin	0.104183	-0.0425072	-0.00664818	-0.0167468
L_PI_myelin	0.1009	-0.01796	-0.0321022	-0.0527257
L_Pir_myelin	0.104814	0.00939479	-0.0211275	-0.0492776
L_PIT_myelin	0.0938066	-0.0327696	0.0469535	0.0316807
L_pOFC_myelin	0.0167269	-0.0608255	0.00462929	-0.110362
L_PoI1_myelin	0.0954969	-0.0183084	0.0396169	-0.0363299
L_PoI2_myelin	0.0399715	-0.0831736	0.0240535	-0.103842
L_POS1_myelin	0.108392	0.0410899	0.138037	0.0595681
L_POS2_myelin	0.031354	-0.134412	0.00525073	-0.0348813
L_PreS_myelin	0.144361	0.0866528	0.08185	0.00759629
L_ProS_myelin	0.165081	0.0626876	0.13361	0.0496
L_PSL_myelin	0.2302	0.190723	0.197254	0.153367
L_RI_myelin	0.0751493	0.0185418	0.0501405	0.00479684
L_RSC_myelin	0.0597974	-0.0324332	0.039486	-0.065007
L_s32_myelin	0.0139558	0.0581841	0.0460064	-0.0424825
L_s6_8_myelin	0.0586716	-0.0305721	-0.0404702	-0.0582572
L_SCEF_myelin	0.0447468	-0.0775029	-0.0105575	-0.111936
L_SFL_myelin	0.0484203	-0.106334	-0.0585	-0.134234
L_STGa_myelin	0.0560522	-0.0551236	-0.0298905	-0.0944412
L_STSda_myelin	0.142388	0.0470874	-0.0221105	0.0226847
L_STSdp_myelin	0.110804	0.103722	0.0353839	0.0735683
L_STSva_myelin	0.122276	0.0507903	-0.0186951	0.0075811
L_STSvp_myelin	0.16785	0.134859	0.063741	0.0973861
L_STV_myelin	0.172048	0.156735	0.125353	0.1088
L_TA2_myelin	0.122271	-0.0335174	-0.043312	-0.0814661
L_TE1a_myelin	0.0949017	0.0455604	-0.00440507	-0.000430867
L_TE1m_myelin	0.0937262	0.0462564	-0.0153968	0.012184
L_TE1p_myelin	0.128035	0.0846799	0.0419629	0.0817411
L_TE2a_myelin	0.12939	0.0416217	0.0366513	0.0108999
L_TE2p_myelin	0.109088	0.0460988	0.0730919	0.0216543
L_TF_myelin	0.0824501	0.0539626	-0.00134151	-0.0055105
L_TGd_myelin	0.0612273	0.00625873	-0.0136715	-0.0327558
L_TGv_myelin	0.0942598	0.00671027	0.0730016	-0.0469584
L_TPOJ1_myelin	0.0946194	0.081492	0.0204523	0.0403082
L_TPOJ2_myelin	0.143321	0.047708	-0.0109928	0.0257599
L_TPOJ3_myelin	0.0742395	0.0196439	-0.0141464	0.046161
L_V1_myelin	0.0818761	-0.0224748	0.0376158	0.0495745
L_V2_myelin	0.0601507	-0.0685118	0.0408323	-0.00336528
L_v23ab_myelin	0.144329	0.0590228	0.0968239	0.0599036
L_V3_myelin	0.0732358	-0.0621206	0.0402363	0.0214071
L_V3A_myelin	0.0067934	-0.138521	-0.0301091	-0.0379773
L_V3B_myelin	0.048747	-0.112478	-0.0392611	-0.00238355
L_V3CD_myelin	0.0367153	-0.128501	-0.0553311	-0.0308387
L_V4_myelin	0.090005	-0.0718871	0.0480468	0.0162132
L_V4t_myelin	0.13593	0.131153	0.113238	0.134023
L_V6_myelin	0.0844869	-0.110973	-0.0380426	-0.0593277
L_V6A_myelin	-0.0114983	-0.231913	-0.0947022	-0.153003
L_V7_myelin	0.00897405	-0.214291	-0.073969	-0.097812
L_V8_myelin	0.0818309	-0.0577379	0.0396699	0.0352907
L_VIP_myelin	-0.0266866	-0.203993	-0.0528728	-0.160074
L_VMV1_myelin	0.162748	0.0846519	0.110691	0.0463994
L_VMV2_myelin	0.0663646	0.0902841	0.0899735	0.101725
L_VMV3_myelin	0.0739678	0.044137	0.0795823	0.0686096
L_VVC_myelin	0.0572701	0.00939939	0.0532291	0.0133292
R_1_myelin	0.0371486	-0.114876	-0.0362394	-0.0927742
R_10d_myelin	0.0792733	0.0676147	0.0707707	-0.0395379
R_10pp_myelin	0.0900067	0.081872	0.0715574	0.0124965
R_10r_myelin	0.0362598	0.0518568	0.0699944	-0.0599482
R_10v_myelin	0.0562092	0.0535028	0.0591533	-0.0303774
R_11l_myelin	0.0704528	0.0840554	0.0851693	0.00136502
R_13l_myelin	0.0651235	0.0562487	0.044606	-0.0233301
R_2_myelin	0.0879505	-0.0659628	-0.0319569	-0.0282241
R_23c_myelin	0.0311048	-0.1159	0.00621983	-0.124246
R_23d_myelin	0.156552	0.0663959	0.0815261	-0.0107856
R_24dd_myelin	-0.0379327	-0.131151	-0.0602136	-0.142754
R_24dv_myelin	-0.0616544	-0.137695	-0.0117222	-0.158885
R_25_myelin	0.0269203	0.040099	0.0396325	-0.052825
R_31a_myelin	0.0595265	-0.0138363	0.0234661	-0.0276549
R_31pd_myelin	0.0683963	-0.00302299	0.0611753	0.0316973
R_31pv_myelin	0.0937245	0.0418724	0.0679724	0.0332769
R_33pr_myelin	-0.213587	-0.157392	0.0611358	-0.121969
R_3a_myelin	0.0692625	-0.0614291	-0.029563	-0.0397839
R_3b_myelin	0.0685397	-0.0587542	-0.0494564	-0.0886538
R_4_myelin	0.0163808	-0.102632	-0.0358282	-0.0714017
R_43_myelin	0.101708	0.123284	0.125946	0.0800255
R_44_myelin	0.122345	0.142324	0.0986026	0.0607027
R_45_myelin	0.0960223	0.1614	0.118722	0.046203
R_46_myelin	0.0868028	0.0525471	0.0548003	-0.0381621
R_47l_myelin	0.104725	0.14339	0.0993876	0.00604167
R_47m_myelin	0.0982023	0.129732	0.110677	-0.0207868
R_47s_myelin	0.107112	0.0971086	0.0685277	0.0260617
R_52_myelin	0.00261352	-0.00732244	-0.0924468	0.0313833
R_55b_myelin	0.0586099	-0.0154138	0.046632	-0.0585637
R_5L_myelin	0.0188907	-0.207042	-0.096789	-0.147862
R_5m_myelin	0.0259478	-0.162013	-0.075692	-0.12738
R_5mv_myelin	-0.00438089	-0.183467	-0.0653212	-0.161312
R_6a_myelin	0.0746088	-0.0361848	0.0088087	-0.0425489
R_6d_myelin	0.104636	-0.0614504	0.00782306	-0.0916028
R_6ma_myelin	0.0532644	-0.100971	-0.0267855	-0.108517
R_6mp_myelin	0.0804865	-0.117751	-0.0100427	-0.103211
R_6r_myelin	0.125043	0.130953	0.0838135	0.0628944
R_6v_myelin	0.0939481	0.0468521	0.0466185	-0.0290166
R_7AL_myelin	0.0129432	-0.224792	-0.0734337	-0.133704
R_7Am_myelin	0.0546172	-0.199827	-0.0516707	-0.103161
R_7m_myelin	0.0653411	-0.0409264	0.0498267	-0.000917869
R_7PC_myelin	0.0507312	-0.161486	-0.0341597	-0.116993
R_7PL_myelin	-0.011534	-0.187892	-0.0409309	-0.0900305
R_7Pm_myelin	-0.00409696	-0.180296	-0.00173944	-0.116559
R_8Ad_myelin	0.0676229	0.00504049	0.0352838	-0.0577877
R_8Av_myelin	0.0794375	0.00272949	0.0438099	-0.0684826
R_8BL_myelin	0.0674576	-0.0309825	0.0197128	-0.0800702
R_8BM_myelin	0.0483714	0.0141748	0.0531466	-0.060003
R_8C_myelin	0.107645	0.0600097	0.0707634	0.00120313
R_9_46d_myelin	0.0680216	0.0447559	0.057164	-0.0403483
R_9a_myelin	0.0745526	0.0339527	0.0539703	-0.0617993
R_9m_myelin	0.0719813	0.0400951	0.0500435	-0.0463198
R_9p_myelin	0.0568358	-0.00835702	0.0264908	-0.0815432
R_A1_myelin	0.101693	0.107567	0.0179951	0.055477
R_a10p_myelin	0.0594203	0.0821657	0.0777138	-0.0124119
R_a24_myelin	0.0354325	0.0782231	0.0935155	-0.0343352
R_a24pr_myelin	-0.0198565	-0.0109382	0.0238175	-0.117504
R_a32pr_myelin	0.0376336	0.0172437	0.0399416	-0.0572782
R_A4_myelin	0.186985	0.183298	0.131031	0.123458
R_a47r_myelin	0.0846065	0.0969875	0.0759415	-0.0254529
R_A5_myelin	0.14884	0.152655	0.104915	0.115389
R_a9_46v_myelin	0.080599	0.0708	0.056597	-0.02811
R_AAIC_myelin	0.0496276	0.0927968	0.0349502	0.00299674
R_AIP_myelin	0.0716046	-0.0575061	0.0191589	-0.0464394
R_AVI_myelin	0.0854907	0.0615303	0.0635056	-0.0124601
R_d23ab_myelin	0.0765066	0.0446762	0.0897555	0.0222666
R_d32_myelin	0.0576505	0.0376656	0.0626468	-0.0383072
R_DVT_myelin	0.033748	-0.123697	0.00260701	-0.0604126
R_EC_myelin	0.165911	0.101444	0.0386293	0.0469546
R_FEF_myelin	0.122673	0.0555105	0.0290712	0.00337636
R_FFC_myelin	0.0926742	0.0263848	0.0947077	0.0578677
R_FOP1_myelin	0.0924197	0.0822875	0.0748503	0.0467881
R_FOP2_myelin	0.0564037	0.106262	0.0632143	0.0684815
R_FOP3_myelin	0.059689	0.068662	0.0207986	0.00125984
R_FOP4_myelin	0.11121	0.103243	0.096238	0.0527492
R_FOP5_myelin	0.0937721	0.0598482	0.0404291	0.0110443
R_FST_myelin	0.0621169	-0.109961	-0.0340126	-0.04068
R_H_myelin	0.0259896	-0.0204546	0.0469639	0.0199552
R_i6_8_myelin	0.0838724	-0.0120769	0.000201498	-0.0616292
R_IFJa_myelin	0.0770094	0.139409	0.132068	0.0654127
R_IFJp_myelin	0.0843746	0.0875434	0.0437716	0.0348044
R_IFSa_myelin	0.112961	0.127389	0.107003	0.038375
R_IFSp_myelin	0.0934215	0.126258	0.0795741	0.0315594
R_Ig_myelin	0.0668508	0.0337153	0.0289883	0.0294028
R_IP0_myelin	0.0706294	-0.05744	-0.0586996	0.00708137
R_IP1_myelin	0.103475	-0.0648008	-0.0017981	0.00130999
R_IP2_myelin	0.0983767	0.0135554	0.0066006	0.0276269
R_IPS1_myelin	0.0668867	-0.0964919	-0.0365616	-0.00353251
R_LBelt_myelin	0.158885	0.192156	0.12091	0.111176
R_LIPd_myelin	0.0929857	-0.140788	-0.0334731	-0.0616815
R_LIPv_myelin	0.0695692	-0.0816858	0.017587	-0.0532162
R_LO1_myelin	0.0294986	-0.0186593	-0.0353127	0.0151671
R_LO2_myelin	0.0082319	-0.0789635	-0.00406976	0.0202237
R_LO3_myelin	0.126458	0.118212	0.0259539	0.115025
R_MBelt_myelin	0.0152805	0.0131012	-0.0610025	0.047707
R_MI_myelin	0.0837355	0.079188	0.0631287	0.0286901
R_MIP_myelin	0.0634915	-0.174223	-0.0584216	-0.0663062
R_MST_myelin	0.0679879	-0.123491	-0.0164044	-0.0646952
R_MT_myelin	0.116513	0.0829884	0.0596568	0.0890934
R_OFC_myelin	0.055368	0.040116	0.0386407	-0.0381195
R_OP1_myelin	0.0785118	0.0677228	0.0507852	0.0333309
R_OP2_3_myelin	0.0315683	0.0309225	0.0190851	0.0054697
R_OP4_myelin	0.131188	0.130624	0.122861	0.0849286
R_p10p_myelin	0.0477973	0.071845	0.0570267	-0.0335913
R_p24_myelin	0.00844032	0.0409923	0.0530148	-0.0650649
R_p24pr_myelin	0.063393	-0.0116079	0.0609891	-0.0620306
R_p32_myelin	0.0284959	0.0503539	0.0618655	-0.0475581
R_p32pr_myelin	0.0203328	-0.0302988	0.0206195	-0.0829983
R_p47r_myelin	0.074765	0.0825195	0.0879862	-0.0385972
R_p9_46v_myelin	0.112644	0.0826623	0.0973024	-0.0087257
R_PBelt_myelin	0.215209	0.222424	0.138725	0.173364
R_PCV_myelin	0.040059	-0.135443	0.00638863	-0.0840037
R_PeEc_myelin	0.129514	0.0867281	0.108534	0.0253799
R_PEF_myelin	0.11612	0.0882098	0.0489127	0.00693714
R_PF_myelin	0.187963	0.167374	0.136557	0.146375
R_PFcm_myelin	0.158034	0.142395	0.0792986	0.129639
R_PFm_myelin	0.188725	0.128853	0.0955407	0.137512
R_PFop_myelin	0.129338	0.121853	0.108003	0.0896939
R_PFt_myelin	0.140971	0.087777	0.0610446	0.0853271
R_PGi_myelin	0.164378	0.154413	0.124355	0.155264
R_PGp_myelin	0.0917315	0.0378007	0.0448009	0.0728008
R_PGs_myelin	0.136852	0.0502064	0.0726887	0.0722142
R_PH_myelin	0.0884081	0.0201358	0.0632391	0.0470622
R_PHA1_myelin	0.167587	0.159616	0.131054	0.0734391
R_PHA2_myelin	0.103207	0.131756	0.0825839	0.072517
R_PHA3_myelin	0.0980713	0.0734085	0.0662806	0.0729108
R_PHT_myelin	0.116108	0.0542675	0.0658397	0.0498582
R_PI_myelin	0.0679332	0.0879798	0.0100482	0.0533055
R_Pir_myelin	0.0309899	-0.000624105	-0.0357821	-0.0348375
R_PIT_myelin	0.0301707	-0.0436517	0.0470949	0.0620627
R_pOFC_myelin	0.110112	0.0647113	0.0560259	-0.0432708
R_PoI1_myelin	0.117959	0.11553	0.0450844	0.0511319
R_PoI2_myelin	0.0754425	0.0768326	0.0485369	0.0488858
R_POS1_myelin	0.0785236	0.0311457	0.112501	0.0254059
R_POS2_myelin	0.0216594	-0.115244	-0.0101122	-0.0406407
R_PreS_myelin	0.132534	0.162624	0.107409	0.0798637
R_ProS_myelin	0.0834231	0.0490779	0.120418	0.0208608
R_PSL_myelin	0.200042	0.27096	0.158001	0.194681
R_RI_myelin	0.112747	0.103447	0.04321	0.090428
R_RSC_myelin	-0.169896	-0.228635	-0.00873889	-0.210166
R_s32_myelin	0.00727048	0.0501767	0.0626142	-0.024917
R_s6_8_myelin	0.0803605	-0.0124168	0.013627	-0.0651723
R_SCEF_myelin	0.0289273	-0.0617009	0.00773111	-0.0888841
R_SFL_myelin	0.0636912	-0.0630655	-0.0143494	-0.0886617
R_STGa_myelin	0.123536	0.0884327	0.0556199	0.0207212
R_STSda_myelin	0.138568	0.147343	0.0735052	0.0848564
R_STSdp_myelin	0.0989345	0.11401	0.0737383	0.0885921
R_STSva_myelin	0.159189	0.184508	0.108867	0.109573
R_STSvp_myelin	0.155765	0.188568	0.0979222	0.147239
R_STV_myelin	0.151086	0.219027	0.145647	0.175972
R_TA2_myelin	0.0965409	0.126279	0.0475088	0.0865439
R_TE1a_myelin	0.13625	0.120355	0.0792967	0.0526843
R_TE1m_myelin	0.143051	0.158693	0.0977093	0.0931166
R_TE1p_myelin	0.123014	0.123821	0.07227	0.121034
R_TE2a_myelin	0.105101	0.109672	0.0604438	0.0728767
R_TE2p_myelin	0.0961232	0.0702124	0.0743531	0.0874771
R_TF_myelin	0.126473	0.0650905	0.034913	0.0563084
R_TGd_myelin	0.127712	0.084093	0.0504648	0.0199905
R_TGv_myelin	0.171512	0.0779639	0.112489	0.0326833
R_TPOJ1_myelin	0.105633	0.0819317	0.0815154	0.0970463
R_TPOJ2_myelin	0.124854	0.0817132	0.0146963	0.0823352
R_TPOJ3_myelin	0.0869613	0.0888819	0.0676924	0.0959642
R_V1_myelin	0.0588433	-0.065501	0.0428943	0.000265061
R_V2_myelin	0.0856229	-0.0435627	0.0678131	-0.00301283
R_v23ab_myelin	0.139788	0.0315392	0.0997285	0.0348354
R_V3_myelin	0.0632466	-0.088585	0.0318801	-0.0120322
R_V3A_myelin	0.0234991	-0.0458232	-0.0296395	0.0323309
R_V3B_myelin	0.0778315	-0.0657468	-0.0648689	0.0332938
R_V3CD_myelin	0.0413886	-0.038943	-0.0521735	0.047201
R_V4_myelin	0.0447164	-0.0882156	0.00879666	0.0139656
R_V4t_myelin	0.160626	0.0409032	0.0480487	0.0815878
R_V6_myelin	0.114241	-0.0643742	-0.0113017	0.00394054
R_V6A_myelin	0.00382577	-0.155977	-0.0834915	-0.0934862
R_V7_myelin	0.0108283	-0.138185	-0.0413383	-0.112413
R_V8_myelin	0.105248	-0.0442383	0.0665752	0.053545
R_VIP_myelin	0.0484185	-0.102693	0.012609	-0.049287
R_VMV1_myelin	0.0846548	0.0249648	0.128272	0.018688
R_VMV2_myelin	0.0876561	0.0831702	0.150142	0.0664539
R_VMV3_myelin	0.0853205	0.082874	0.10959	0.106232
R_VVC_myelin	0.123872	0.0705696	0.127984	0.0729634
L_1_odi	0.013717	-0.0318135	-0.0256541	0.0329612
L_10d_odi	-0.0783115	-0.0499536	0.053089	-0.0136456
L_10pp_odi	-0.023375	0.0515899	0.140037	0.0522695
L_10r_odi	-0.0448243	0.00648777	-0.100883	-0.0274544
L_10v_odi	0.00536838	0.0667676	0.065431	0.0494875
L_11l_odi	-0.0379711	0.145228	0.0390135	0.135855
L_13l_odi	0.0408748	0.18399	0.172979	0.145326
L_2_odi	-0.0202436	0.0344732	-0.0277392	0.0366829
L_23c_odi	-0.0294296	-0.0295425	0.0301241	-0.0361024
L_23d_odi	-0.111779	-0.094227	0.0422782	-0.0651603
L_24dd_odi	-0.00155404	-0.0522618	0.0518195	0.0370107
L_24dv_odi	-0.0569055	-0.107296	-0.0390196	-0.00762848
L_25_odi	-0.050717	-0.0531863	0.15606	-0.0257759
L_31a_odi	-0.145144	-0.0898576	0.0195955	-0.173182
L_31pd_odi	-0.0408172	-0.0327176	0.0370031	0.0216818
L_31pv_odi	0.0909696	0.0966153	0.0753094	0.112092
L_33pr_odi	-0.147575	-0.375859	-0.175739	-0.258219
L_3a_odi	0.00736387	-0.0366539	0.00641181	0.0849473
L_3b_odi	0.0416604	0.0350282	0.103665	0.161017
L_4_odi	0.00915742	-0.155438	-0.0732972	-0.0867542
L_43_odi	-0.043098	-0.168321	-0.0797232	-0.109808
L_44_odi	-0.0960286	-0.0624543	-0.0585497	-0.0307329
L_45_odi	-0.0529914	-0.153084	-0.0402893	-0.230972
L_46_odi	0.0430914	-0.000129796	0.0220624	0.0773523
L_47l_odi	-0.0562049	-0.157777	-0.0628795	-0.145559
L_47m_odi	0.061931	0.0655115	0.0175025	-0.0386134
L_47s_odi	-0.0359281	0.011709	-0.0372459	0.0128896
L_52_odi	-0.0917732	-0.0707993	-0.0826404	0.0477318
L_55b_odi	-0.0141534	-0.0415546	0.0212646	0.0928297
L_5L_odi	-0.109692	0.0351079	0.0428027	0.0864453
L_5m_odi	-0.167842	-0.203819	-0.146027	-0.123107
L_5mv_odi	-0.0833233	0.0303144	-0.00339837	0.12054
L_6a_odi	-0.0108765	-0.104486	0.0220282	-0.0799678
L_6d_odi	0.0092698	-0.0804122	0.0165953	0.000211886
L_6ma_odi	0.0778096	0.127534	0.105078	0.121091
L_6mp_odi	-0.0106844	-0.0336169	0.0411776	0.0232926
L_6r_odi	-0.014384	-0.0397956	0.00170722	0.0222152
L_6v_odi	0.129464	-0.0213464	-0.0199878	0.0809977
L_7AL_odi	0.12099	0.180736	0.0730569	0.155438
L_7Am_odi	0.13453	0.0997731	0.13058	0.123176
L_7m_odi	0.0623522	-0.0729811	0.00830352	0.0330969
L_7PC_odi	0.0852821	0.167412	0.074011	0.136376
L_7PL_odi	-0.0451056	-0.0235003	0.0139724	0.0489795
L_7Pm_odi	-0.0227592	-0.0418962	-0.0614581	0.116135
L_8Ad_odi	-0.145414	-0.119776	0.00799225	-0.0672648
L_8Av_odi	0.0221908	0.0570687	0.0430167	0.106494
L_8BL_odi	-0.0237623	0.0251248	0.012833	0.0386602
L_8BM_odi	-0.0301118	-0.132299	0.0133057	0.0456545
L_8C_odi	-0.0271895	-0.0492834	-0.0130911	-0.0140777
L_9_46d_odi	-0.0577774	-0.0466954	-0.00353307	0.0353288
L_9a_odi	-0.0642749	-0.00249193	0.0903613	0.101447
L_9m_odi	-0.0479219	0.0270102	0.031008	0.0531127
L_9p_odi	-0.05809	0.0098212	0.0100145	0.0775896
L_A1_odi	-0.136651	-0.202485	-0.0726013	-0.0386013
L_a10p_odi	-0.00552749	-0.0980285	-0.0766851	-0.0204387
L_a24_odi	-0.120655	-0.0430612	0.0229903	0.0137551
L_a24pr_odi	-0.143897	-0.285723	-0.0686697	-0.123575
L_a32pr_odi	0.0382473	0.0559648	0.0915347	0.0628011
L_A4_odi	-0.0187218	-0.142775	-0.110736	-0.0686779
L_a47r_odi	-0.0707204	-0.0349387	0.068467	0.0162187
L_A5_odi	0.0479828	-0.0758442	-0.115761	-0.0300672
L_a9_46v_odi	0.013534	-0.00511473	0.0544633	0.0931661
L_AAIC_odi	0.107136	0.139476	0.11204	0.190027
L_AIP_odi	0.0390852	0.00333076	0.000687003	0.0591581
L_AVI_odi	0.128339	0.0747236	0.0712249	0.0951326
L_d23ab_odi	0.0794332	0.178203	0.118872	0.127134
L_d32_odi	0.213134	0.119428	0.0885787	0.132283
L_DVT_odi	0.0380601	-0.0801834	-0.00868891	-0.0443634
L_EC_odi	0.177584	0.316524	0.147918	0.214155
L_FEF_odi	-0.0670399	-0.15747	0.0010294	0.0380762
L_FFC_odi	0.15743	0.177382	0.0976457	0.183965
L_FOP1_odi	-0.00676229	-0.190231	-0.151583	-0.0973008
L_FOP2_odi	0.0258556	-0.118003	-0.120572	-0.157348
L_FOP3_odi	0.180083	0.0613153	-0.0757065	-0.0140943
L_FOP4_odi	0.149051	0.0807282	0.0517836	-0.0201983
L_FOP5_odi	0.0196725	0.0176933	0.0485787	-0.0380619
L_FST_odi	0.104262	0.0337362	-0.00265402	0.0120049
L_H_odi	0.055179	0.00343931	-0.00407994	0.00176999
L_i6_8_odi	-0.0345565	-0.0795797	0.00520619	0.076911
L_IFJa_odi	0.0259542	0.0777294	0.0658236	0.0624816
L_IFJp_odi	-0.000899526	-0.136733	-0.0152428	-0.0465891
L_IFSa_odi	0.0127814	-0.0939036	-0.0205222	-0.0253544
L_IFSp_odi	-0.0266395	0.0126016	0.0874952	0.0635053
L_Ig_odi	0.0918573	0.0429033	-0.0149893	0.0817597
L_IP0_odi	0.0554289	0.0957522	0.0530459	0.144394
L_IP1_odi	0.0409436	0.105545	0.0821107	0.220721
L_IP2_odi	-0.0305582	0.0392467	-0.0424313	0.11754
L_IPS1_odi	-0.0379259	-0.0277195	-0.0339314	0.0723509
L_LBelt_odi	-0.0265719	-0.0252599	0.00297201	0.153001
L_LIPd_odi	0.131497	0.140446	0.00324962	0.144952
L_LIPv_odi	-0.017866	0.0832534	-0.0175545	0.021837
L_LO1_odi	-0.0236609	0.00763636	0.0162241	0.0105175
L_LO2_odi	0.0485962	0.025622	0.0119823	0.0597495
L_LO3_odi	-0.0242083	-0.0240118	-0.0149925	-0.0145026
L_MBelt_odi	-0.155059	-0.270384	-0.131869	-0.0866343
L_MI_odi	0.0659476	0.204143	0.0864562	0.145044
L_MIP_odi	-0.0912265	-0.0839891	-0.00544729	-0.0217056
L_MST_odi	0.0651945	0.164979	0.123089	0.253407
L_MT_odi	0.0127206	0.127555	0.0536174	0.206194
L_OFC_odi	0.191146	0.226053	0.0991861	0.149866
L_OP1_odi	-0.00749691	-0.190279	-0.0827325	-0.132784
L_OP2_3_odi	0.0367833	-0.102907	-0.136652	-0.0555812
L_OP4_odi	-0.1792	-0.364818	-0.239997	-0.313945
L_p10p_odi	-0.0400816	-0.0274721	0.0311933	-0.0292013
L_p24_odi	-0.115946	-0.118913	0.0964495	-0.0681185
L_p24pr_odi	-0.0541018	-0.167505	-0.0521573	-0.0820428
L_p32_odi	0.0187919	0.0618744	0.0300095	0.0439558
L_p32pr_odi	-0.0928853	-0.0926586	0.0318576	0.0319173
L_p47r_odi	0.0401561	0.00239011	0.0513012	0.0251751
L_p9_46v_odi	0.056474	0.0487775	0.0297357	0.0476205
L_PBelt_odi	-0.0806227	-0.140948	-0.0733267	0.00280062
L_PCV_odi	-0.0401992	-0.0462388	0.0137831	-0.0594553
L_PeEc_odi	0.149892	0.304241	0.124464	0.250819
L_PEF_odi	0.0170642	-0.113817	-0.0857396	-0.012122
L_PF_odi	-0.00474733	-0.0418456	-0.00715091	-0.00601043
L_PFcm_odi	-0.170416	-0.248591	-0.121196	-0.189009
L_PFm_odi	0.0719323	0.0151742	0.0669989	0.0369553
L_PFop_odi	-0.145049	-0.22652	-0.0748907	-0.165855
L_PFt_odi	-0.0198678	-0.130161	-0.0429271	-0.0383925
L_PGi_odi	0.0575663	0.0351663	0.123563	0.0780274
L_PGp_odi	0.122545	0.134964	0.0704048	0.194635
L_PGs_odi	0.0450081	0.0729237	0.0640657	0.143866
L_PH_odi	0.167816	0.148552	0.120602	0.191507
L_PHA1_odi	0.0569194	0.0295965	0.00730279	0.0096805
L_PHA2_odi	0.0698692	0.0131626	0.0159316	-0.0411382
L_PHA3_odi	0.0856049	0.160863	0.20719	0.137824
L_PHT_odi	-0.0755051	0.0224893	0.0385333	0.0434379
L_PI_odi	-0.0687282	-0.00262426	0.0524508	0.0830405
L_Pir_odi	0.00458672	-0.031885	0.0842668	0.0207179
L_PIT_odi	0.0110158	0.0546481	-0.0129243	0.048665
L_pOFC_odi	0.0324926	0.138986	0.0926184	0.0821903
L_PoI1_odi	-0.0418769	-0.000620877	-0.00444819	0.0618627
L_PoI2_odi	-0.0387806	0.0311984	-0.0846165	0.0140652
L_POS1_odi	0.0526142	-0.0068045	-0.0060948	0.0505823
L_POS2_odi	-0.0375902	-0.0870312	0.0397527	0.0252443
L_PreS_odi	0.00452646	0.00848066	0.0617494	0.00102504
L_ProS_odi	0.105944	0.026915	0.0891471	-0.020119
L_PSL_odi	-0.0061736	-0.013586	0.0478211	0.074087
L_RI_odi	-0.18189	-0.21877	-0.10024	-0.118327
L_RSC_odi	-0.141813	-0.241388	-0.0333164	-0.110266
L_s32_odi	-0.0170597	-0.0401776	-0.00432915	-0.0081749
L_s6_8_odi	-0.052051	0.0180484	0.0375618	0.0573918
L_SCEF_odi	-0.0104758	-0.106739	-0.0139405	0.0031436
L_SFL_odi	-0.0258666	0.0218511	8.78e-05	0.117081
L_STGa_odi	-0.0861582	-0.111967	-0.0497141	-0.0977723
L_STSda_odi	0.0807735	0.126837	0.0511111	0.0540332
L_STSdp_odi	0.0189409	0.0637212	0.00716617	0.126771
L_STSva_odi	-0.0111614	-0.041117	0.0108673	0.0570491
L_STSvp_odi	-0.107254	-0.0875281	0.0278366	0.0530904
L_STV_odi	-0.0390129	-0.0816592	0.0171384	-0.082959
L_TA2_odi	-0.101349	-0.0907851	-0.0208689	0.0147785
L_TE1a_odi	0.0320042	-0.0865702	-0.0567302	-0.111437
L_TE1m_odi	-0.0789494	-0.161119	-0.130832	-0.0179209
L_TE1p_odi	0.00991129	-0.061153	-0.0742116	0.0283415
L_TE2a_odi	0.121229	0.150268	0.0583562	0.10797
L_TE2p_odi	0.160528	0.141741	0.074448	0.0869347
L_TF_odi	0.108707	0.172482	0.0554223	0.0896382
L_TGd_odi	0.00752919	-0.00946802	0.0178698	0.0567736
L_TGv_odi	0.0612911	0.107433	0.012682	0.0127388
L_TPOJ1_odi	-0.0297686	0.0369416	0.0187765	0.155321
L_TPOJ2_odi	-0.0596775	-0.0568343	0.0560081	0.0192745
L_TPOJ3_odi	0.14015	0.0993635	0.0391728	0.0805332
L_V1_odi	-0.0538997	-0.0658191	0.00108413	-0.0305216
L_V2_odi	0.0432515	0.00448709	0.0535824	0.091664
L_v23ab_odi	0.180518	0.266883	0.205303	0.25468
L_V3_odi	0.0449654	0.0256476	0.0593744	0.110988
L_V3A_odi	0.0531835	0.102751	0.0368478	0.046748
L_V3B_odi	0.0131858	0.0684395	0.011971	0.130888
L_V3CD_odi	-0.117598	-0.0183131	0.0230104	0.0160903
L_V4_odi	0.0285872	0.016013	-0.00575671	0.100949
L_V4t_odi	0.000109533	0.0149318	-0.0218862	0.120725
L_V6_odi	-0.0807837	-0.0830722	-0.0790735	-0.0445159
L_V6A_odi	-0.000559226	0.00294368	0.0741477	0.118258
L_V7_odi	0.155195	0.0377082	0.0227592	0.0946266
L_V8_odi	0.154539	0.108987	0.0554295	0.116258
L_VIP_odi	-0.0117177	-0.0348808	0.0320741	0.0578634
L_VMV1_odi	0.0571808	0.0747307	0.135318	0.0223654
L_VMV2_odi	0.0668903	0.0189779	0.13275	0.0683535
L_VMV3_odi	0.107381	0.0669477	0.082916	0.179508
L_VVC_odi	0.086746	0.115332	0.144042	0.107719
R_1_odi	0.0257573	0.00765476	0.00197936	0.0185979
R_10d_odi	-0.150777	-0.0412319	0.0138854	-0.0165136
R_10pp_odi	0.12144	0.203663	0.22287	0.178983
R_10r_odi	-0.0541464	-0.0167045	0.0130221	-0.0777406
R_10v_odi	0.0506454	0.040301	0.133528	0.0479995
R_11l_odi	0.0628663	0.0140926	0.0623645	0.0575975
R_13l_odi	0.00251366	0.0327963	0.0269412	-0.000620061
R_2_odi	-0.0562239	-0.116987	-0.0913711	-0.0582208
R_23c_odi	-0.0585609	0.0198099	0.00552088	0.0363274
R_23d_odi	-0.169223	-0.164617	-0.0465981	-0.142534
R_24dd_odi	0.00767039	-0.00976189	0.101664	0.0549584
R_24dv_odi	0.0949887	0.0990813	0.0571185	0.087536
R_25_odi	-0.0682589	-0.0808452	0.0841186	-0.0464756
R_31a_odi	-0.0558971	-0.0798479	-0.107349	-0.0958923
R_31pd_odi	0.0275278	0.120122	-0.0317316	0.0846983
R_31pv_odi	0.0072738	0.0411551	0.010852	0.071831
R_33pr_odi	-0.0725505	-0.153882	-0.17561	-0.174703
R_3a_odi	-0.0954993	-0.084263	-0.0923174	0.0389103
R_3b_odi	0.0773546	0.230081	0.162673	0.233138
R_4_odi	-0.167128	-0.253165	-0.161293	-0.144618
R_43_odi	0.0465636	-0.0837293	-0.010998	0.00987491
R_44_odi	0.0288199	-0.0464157	0.0136555	0.028363
R_45_odi	0.100257	-0.0678811	0.0588437	-0.00939678
R_46_odi	-0.0975152	0.0222122	0.0243777	0.00454115
R_47l_odi	0.0897825	0.0297681	0.104605	0.0607247
R_47m_odi	0.0187733	0.068752	0.00459284	0.0793097
R_47s_odi	0.0848981	0.0525817	0.03795	0.101688
R_52_odi	0.00118525	0.143755	-0.00697328	0.121527
R_55b_odi	-0.108914	-0.0642664	-0.115702	-0.015946
R_5L_odi	0.0592393	0.13911	-0.0476282	0.120796
R_5m_odi	-0.185936	-0.179885	-0.168591	-0.086721
R_5mv_odi	0.0331361	0.133712	0.0538894	0.129238
R_6a_odi	-0.101414	-0.0878618	-0.0364853	0.0183388
R_6d_odi	-0.0787164	-0.0678637	-0.0657728	-0.0188596
R_6ma_odi	0.0226384	0.0843969	0.0828482	0.13677
R_6mp_odi	-0.0275091	-0.0310107	0.092802	0.0415426
R_6r_odi	0.0266711	0.0559725	0.0554103	0.0171416
R_6v_odi	0.0138181	-0.000679109	-0.0422906	-0.0351869
R_7AL_odi	0.0468575	0.20861	0.0102322	0.173654
R_7Am_odi	-0.0805531	0.103259	0.00111213	0.1071
R_7m_odi	0.000963647	0.0505436	0.018946	0.0761185
R_7PC_odi	0.0805512	0.140354	0.0663082	0.0630566
R_7PL_odi	-0.0169626	0.0498741	0.0536041	-0.0108718
R_7Pm_odi	-0.0143277	-0.0324275	-0.0169573	-0.010093
R_8Ad_odi	-0.0389161	-0.0423136	-0.0429764	0.0282494
R_8Av_odi	-0.00952706	-0.0295919	-0.00149858	0.0685473
R_8BL_odi	0.00779892	0.0024209	-0.014363	0.048053
R_8BM_odi	0.0472893	0.015925	0.00802317	-0.0174601
R_8C_odi	-0.0783283	-0.128948	-0.0724789	-0.103319
R_9_46d_odi	0.00315882	0.0676967	0.139325	0.0096983
R_9a_odi	-0.0874693	-0.0820517	-0.0112679	0.0103186
R_9m_odi	0.0642176	0.0919902	0.0748064	0.0622916
R_9p_odi	0.0750911	0.099218	0.0425415	0.0636925
R_A1_odi	0.0922043	0.0910805	0.000334214	0.147297
R_a10p_odi	-0.0217113	-0.0552438	-0.0625438	0.0123242
R_a24_odi	-0.0205758	0.0157391	0.0715433	0.0608566
R_a24pr_odi	-0.060605	-0.125835	0.0347502	0.0184214
R_a32pr_odi	0.0869739	0.0989793	0.041735	0.0377661
R_A4_odi	-0.0518664	-0.0299682	-0.116158	-0.0603484
R_a47r_odi	-0.0151213	-0.0930729	-0.0282977	0.0286225
R_A5_odi	0.0146462	-0.100369	-0.0734594	-0.128807
R_a9_46v_odi	-0.0467769	-0.045859	0.0437329	0.0435602
R_AAIC_odi	0.0234593	0.100378	0.0756495	0.109031
R_AIP_odi	-0.0314515	-0.0335845	-0.0996692	-0.132182
R_AVI_odi	0.089609	0.141424	0.1012	0.141689
R_d23ab_odi	-0.139279	0.0455371	0.056815	0.0933297
R_d32_odi	0.174469	0.151916	0.127699	0.0517313
R_DVT_odi	0.0617452	0.0995227	0.109717	0.00531268
R_EC_odi	0.0858999	0.23381	0.221609	0.190117
R_FEF_odi	-0.0747883	-0.0443575	-0.0865087	-0.00479264
R_FFC_odi	0.0167386	0.132552	0.118397	0.174949
R_FOP1_odi	0.00378596	-0.00601593	-0.0568384	-0.0708547
R_FOP2_odi	0.00119883	-0.0538396	0.0251263	-0.0907938
R_FOP3_odi	0.0589007	0.0131963	0.0324877	0.0943731
R_FOP4_odi	0.0571699	-0.011489	-0.0186531	-0.00626239
R_FOP5_odi	0.127654	0.0323817	0.0522903	-0.0112492
R_FST_odi	0.1022	0.142223	0.0436341	0.0583872
R_H_odi	0.110356	0.240021	0.108859	0.0921721
R_i6_8_odi	-0.0141288	0.0554833	0.0403775	0.0974563
R_IFJa_odi	0.0321512	-0.0417315	-0.0156155	-0.0492743
R_IFJp_odi	-0.00229047	-0.0255374	0.000772353	-0.0586055
R_IFSa_odi	0.0775434	0.0499281	0.0310957	0.0553056
R_IFSp_odi	0.0969136	0.0626153	0.127979	0.0563725
R_Ig_odi	0.0754391	0.111724	0.0482584	0.11417
R_IP0_odi	-0.018989	0.0835591	0.109118	0.107843
R_IP1_odi	-0.0165273	0.154097	0.0568276	0.195868
R_IP2_odi	-0.0200385	-0.0102509	-0.0795583	-0.0193573
R_IPS1_odi	-0.0376629	0.0247061	-0.0337382	-0.0153055
R_LBelt_odi	0.0498527	0.170726	0.0362244	0.121648
R_LIPd_odi	-0.0680603	0.0515644	-0.0216117	0.0353909
R_LIPv_odi	0.0033495	0.0460176	-0.0528652	-0.0494936
R_LO1_odi	0.0388101	0.0323645	-0.0745565	-0.0282559
R_LO2_odi	0.195413	0.098438	0.0167076	0.0596309
R_LO3_odi	0.0600337	0.114176	0.0248699	0.0642128
R_MBelt_odi	-0.00869507	-0.00480072	-0.0752537	0.0306311
R_MI_odi	-0.00695904	0.141772	0.0253841	0.114526
R_MIP_odi	-0.0644522	0.0316462	0.0313746	-0.00826498
R_MST_odi	-0.0685433	0.129192	0.0618773	0.0870243
R_MT_odi	-0.174693	0.0579133	0.0239791	0.00434377
R_OFC_odi	0.100146	0.140504	0.124272	0.0398615
R_OP1_odi	-0.13174	-0.0705366	-0.0603364	-0.129244
R_OP2_3_odi	0.0281153	-0.00874375	-0.0721337	-0.0206895
R_OP4_odi	-0.0621614	-0.124488	-0.126102	-0.145246
R_p10p_odi	-0.0439539	-0.0557482	0.0115928	0.0371061
R_p24_odi	0.0565112	0.0126146	0.0294713	0.0270752
R_p24pr_odi	-0.182082	-0.0863488	0.0554761	-0.0754732
R_p32_odi	0.0341334	-0.0127462	0.141634	0.00677416
R_p32pr_odi	0.00821692	0.0365923	-0.0112213	-0.00406544
R_p47r_odi	0.0243411	0.00323664	0.0612224	0.0306101
R_p9_46v_odi	-0.00480199	0.00742246	0.0422199	0.0610619
R_PBelt_odi	-0.02519	0.00262222	-0.0622933	-0.0442491
R_PCV_odi	-0.0523842	0.0456262	0.0500092	0.0177152
R_PeEc_odi	0.130558	0.144563	0.156037	0.151893
R_PEF_odi	-0.10477	-0.0979917	-0.050116	-0.0932987
R_PF_odi	-0.0414094	-0.111606	0.0173212	-0.0243378
R_PFcm_odi	-0.077262	-0.095007	0.0234603	-0.0694537
R_PFm_odi	-0.0313063	-0.00335216	-0.0643715	-0.0199578
R_PFop_odi	-0.0993993	-0.188565	-0.1367	-0.108152
R_PFt_odi	-0.0996499	-0.142142	-0.0183309	-0.105438
R_PGi_odi	-0.0808186	-0.0168426	-0.0176941	0.0894036
R_PGp_odi	0.0430714	0.0712612	0.0490716	0.125445
R_PGs_odi	-0.073306	0.0244246	-0.0368954	0.0756498
R_PH_odi	0.0315196	-0.0108068	0.04444	0.021416
R_PHA1_odi	-0.00555181	-0.00364195	0.0812287	0.0249742
R_PHA2_odi	-0.0105394	-0.0347895	-0.00708988	-0.0110498
R_PHA3_odi	0.0896135	0.100952	0.0418398	0.0977163
R_PHT_odi	-0.020296	-0.100394	-0.0569824	-0.0530826
R_PI_odi	0.100288	0.152761	0.0792557	0.0704403
R_Pir_odi	-0.0238481	-0.133106	0.00460405	-0.0915832
R_PIT_odi	0.0893986	0.0239643	0.0337168	0.02292
R_pOFC_odi	-0.0122773	0.0207913	0.045262	0.0219449
R_PoI1_odi	0.154364	0.170278	0.139007	0.170641
R_PoI2_odi	0.0438005	0.0495695	-0.00365318	0.0791207
R_POS1_odi	0.0137848	0.0508464	0.098741	0.0528557
R_POS2_odi	-0.0957698	-0.0911842	-0.0937696	-0.0639253
R_PreS_odi	-0.0557065	-0.0121294	0.022897	0.005372
R_ProS_odi	0.12298	0.0791107	0.114763	-0.0119388
R_PSL_odi	0.0312791	0.0755566	0.074027	0.104246
R_RI_odi	-0.0758021	-0.00688738	-0.0250818	-0.000425821
R_RSC_odi	-0.0537043	-0.105699	-0.0277783	-0.0450555
R_s32_odi	-0.0390088	-0.0638848	0.000599981	-0.0144217
R_s6_8_odi	-0.0371352	-0.0522808	-0.0325275	0.154509
R_SCEF_odi	0.0178287	-0.003956	-0.0325077	-0.0604678
R_SFL_odi	-0.00266946	-0.0792159	-2.28e-05	0.0277265
R_STGa_odi	0.0825081	0.0573306	0.00176791	-0.0513292
R_STSda_odi	0.0519266	0.115297	0.0257106	0.0266916
R_STSdp_odi	0.0250442	0.124087	0.0341034	0.191786
R_STSva_odi	0.0414453	0.134846	0.0881485	0.107079
R_STSvp_odi	0.0435591	0.0591634	-0.00596482	0.000372045
R_STV_odi	-0.0402632	-0.0479464	0.0413685	-0.0701057
R_TA2_odi	0.0641861	0.189331	0.111989	0.100285
R_TE1a_odi	0.0489169	0.0494357	0.0399391	0.126783
R_TE1m_odi	0.0412987	-0.0941289	-0.120882	-0.0641985
R_TE1p_odi	0.0421806	0.0320294	0.00622013	0.0122527
R_TE2a_odi	0.114607	0.0950543	-0.0406133	0.105552
R_TE2p_odi	0.134766	0.0921666	0.0459105	0.106059
R_TF_odi	0.0270674	0.0755873	0.0231544	0.0638437
R_TGd_odi	0.105071	-0.00349684	-0.0551996	0.00712717
R_TGv_odi	0.0459606	0.12805	-0.00785221	0.104174
R_TPOJ1_odi	0.0781832	0.255366	0.0989437	0.19224
R_TPOJ2_odi	-0.0187385	0.0487403	0.0261022	0.0565377
R_TPOJ3_odi	0.00204402	0.032395	-0.0926606	-0.00320961
R_V1_odi	0.0177515	0.0674995	0.077769	0.0693021
R_V2_odi	0.0567975	0.116436	0.0750488	0.130509
R_v23ab_odi	0.0870403	0.19286	0.0930568	0.133785
R_V3_odi	0.0703051	0.12124	0.0414483	0.0863256
R_V3A_odi	-0.0307636	-0.0504796	0.000529708	-0.0513583
R_V3B_odi	-0.0572701	0.0417276	0.0632921	0.0803848
R_V3CD_odi	-0.0715392	-0.0020599	-0.0776367	0.0315203
R_V4_odi	0.0977014	0.155216	0.0262373	0.163273
R_V4t_odi	0.0136379	0.0129095	0.000757286	-0.0116308
R_V6_odi	-0.0129297	0.0136604	-0.0437057	0.0081259
R_V6A_odi	-0.028791	0.107101	0.0799239	0.0609296
R_V7_odi	-0.0414922	0.0671622	-0.012897	0.158685
R_V8_odi	-0.00370598	0.0509146	0.036298	0.102503
R_VIP_odi	-0.0125574	0.0767587	0.10134	0.06183
R_VMV1_odi	0.0680845	0.0132814	0.0809951	0.127056
R_VMV2_odi	0.0853038	-0.0130885	0.00797912	0.0476033
R_VMV3_odi	0.0474413	0.024045	-0.0242894	0.048015
R_VVC_odi	0.0868678	0.0971476	0.16007	0.0839816
L_1_icvf	-0.135477	-0.288137	-0.0862963	-0.133985
L_10d_icvf	0.0390933	0.0298209	0.0757146	-0.0415193
L_10pp_icvf	0.138566	0.119256	0.113189	0.0685333
L_10r_icvf	0.0687412	0.182107	0.105332	0.0751507
L_10v_icvf	0.169956	0.178625	0.134972	0.0612939
L_11l_icvf	0.0499717	0.105852	0.101883	0.0618762
L_13l_icvf	0.0746005	0.195663	0.196884	0.0924011
L_2_icvf	-0.0796741	-0.185265	-0.0302338	-0.0609829
L_23c_icvf	-0.016866	-0.245876	-0.0941669	-0.260817
L_23d_icvf	-0.041805	-0.151714	-0.0265286	-0.239153
L_24dd_icvf	-0.0495484	-0.0636752	-0.00830326	-0.105868
L_24dv_icvf	0.0132221	-0.0875106	0.0278949	-0.142211
L_25_icvf	0.0968891	0.169519	0.0802836	0.110491
L_31a_icvf	0.0167302	-0.152634	-0.0153567	-0.135979
L_31pd_icvf	0.115034	-0.0354013	0.0368115	-0.0857249
L_31pv_icvf	0.0734007	-0.0945379	0.0508061	-0.111834
L_33pr_icvf	-0.0203114	0.0232169	0.0243937	-0.0982345
L_3a_icvf	-0.0654831	-0.148646	-0.0622073	-0.148672
L_3b_icvf	-0.0217072	-0.0854202	-0.0747299	-0.177888
L_4_icvf	-0.138107	-0.20859	-0.0651419	-0.0399701
L_43_icvf	-0.109219	-0.252492	-0.0603234	-0.153538
L_44_icvf	0.0146356	-0.0977603	0.0375425	-0.0689322
L_45_icvf	0.00532414	-0.0295311	0.068788	-0.00336354
L_46_icvf	0.0127027	-0.0803607	0.0169691	-0.122794
L_47l_icvf	0.0391661	-0.0367724	0.0300019	-0.125667
L_47m_icvf	0.0667158	0.152679	0.0798836	0.00793368
L_47s_icvf	0.0232909	0.0631999	0.0107849	0.0277077
L_52_icvf	0.00452759	-0.0856956	-0.0898366	-0.0942822
L_55b_icvf	-0.0543292	-0.241986	-0.0215132	-0.133081
L_5L_icvf	0.0353279	-0.186141	-0.0685048	-0.159586
L_5m_icvf	-0.0345273	-0.0455542	-0.00104544	-0.00505252
L_5mv_icvf	0.026421	-0.0742523	-0.0565306	-0.143564
L_6a_icvf	-0.00845472	-0.198519	-0.0132723	-0.17044
L_6d_icvf	-0.0294753	-0.246348	-0.13755	-0.229481
L_6ma_icvf	-0.0633798	-0.289254	-0.138435	-0.16178
L_6mp_icvf	0.0871442	-0.134699	-0.0734505	-0.134553
L_6r_icvf	0.0500253	-0.00376747	-0.0336149	-0.148433
L_6v_icvf	-0.0183448	-0.241484	-0.100383	-0.187964
L_7AL_icvf	-0.125187	-0.248058	-0.0994749	-0.164835
L_7Am_icvf	-0.101524	-0.157284	-0.0948719	-0.115233
L_7m_icvf	0.0587011	-0.116249	-0.0431635	-0.186126
L_7PC_icvf	-0.127785	-0.226196	-0.081355	-0.123953
L_7PL_icvf	0.0164325	-0.138471	0.0418392	-0.0878961
L_7Pm_icvf	-0.0209629	-0.12825	-0.025444	-0.204624
L_8Ad_icvf	-0.042302	-0.105485	-0.0100779	-0.0833761
L_8Av_icvf	-0.0398848	-0.300236	-0.114771	-0.256975
L_8BL_icvf	0.00634567	-0.112377	-0.0578019	-0.104263
L_8BM_icvf	0.00836634	-0.0482048	-0.0298022	-0.154345
L_8C_icvf	-0.0119796	-0.0729848	0.0193505	-0.0181398
L_9_46d_icvf	0.0766036	-0.00921945	-0.00391513	-0.0626789
L_9a_icvf	0.0551355	-0.0366125	0.0373094	-0.0231433
L_9m_icvf	0.024959	-0.0526323	-0.00627291	-0.140709
L_9p_icvf	0.0219443	-0.0706025	0.0638073	-0.040118
L_A1_icvf	0.117098	0.168021	0.133996	0.0566407
L_a10p_icvf	0.164158	0.147586	0.0865338	0.0831664
L_a24_icvf	0.0854898	0.116346	0.0661562	0.0175976
L_a24pr_icvf	0.123138	0.00477236	0.0337013	-0.117492
L_a32pr_icvf	0.0556643	0.00668258	0.00821355	-0.0975702
L_A4_icvf	-0.0192907	-0.0915713	-0.0251174	-0.107221
L_a47r_icvf	0.0198917	-0.0169626	0.0776802	-0.0642788
L_A5_icvf	-0.185522	-0.207998	-0.0595424	-0.135911
L_a9_46v_icvf	-0.0374061	-0.0681093	0.00580506	-0.126131
L_AAIC_icvf	0.142751	0.207902	0.107658	0.105745
L_AIP_icvf	-0.130704	-0.212243	-0.0482083	-0.176045
L_AVI_icvf	0.000931078	0.062744	0.0830754	0.0681028
L_d23ab_icvf	0.0480064	-0.0745509	0.00857738	-0.147257
L_d32_icvf	0.0389459	0.0189328	0.043182	-0.0834043
L_DVT_icvf	0.0198649	-0.0303556	-0.0149314	-0.0476099
L_EC_icvf	0.216113	0.356705	0.134609	0.241311
L_FEF_icvf	0.0822597	-0.061427	-0.0510303	-0.0996196
L_FFC_icvf	0.043363	0.154975	0.187852	0.0978825
L_FOP1_icvf	-0.0437436	-0.0654317	0.0850801	-0.0439856
L_FOP2_icvf	-0.0453696	-0.146466	0.00543953	-0.109876
L_FOP3_icvf	-0.0184821	-0.0272499	0.0719732	-0.0544675
L_FOP4_icvf	0.0343711	0.0601942	0.124131	0.0227394
L_FOP5_icvf	0.0715508	0.102802	0.112464	0.124825
L_FST_icvf	-0.00204322	-0.0843219	-0.00570289	-0.0757607
L_H_icvf	0.194722	0.479583	0.183476	0.400486
L_i6_8_icvf	0.0306088	-0.108116	-0.000444209	-0.148589
L_IFJa_icvf	0.0115074	-0.0471531	0.0298289	-0.00831942
L_IFJp_icvf	0.0758813	0.0297912	0.03939	-0.0907337
L_IFSa_icvf	0.113572	0.0456915	0.0572979	-0.022473
L_IFSp_icvf	0.00784057	-0.0703273	-0.124537	-0.130583
L_Ig_icvf	-0.0193738	0.0124348	0.0718952	0.0481115
L_IP0_icvf	0.0725411	-0.00755857	0.0853214	0.00675201
L_IP1_icvf	0.0477759	-0.0120671	0.105986	-0.0438907
L_IP2_icvf	0.0641418	-0.0533451	-0.0693483	-0.132357
L_IPS1_icvf	-0.126332	-0.262174	-0.103679	-0.138575
L_LBelt_icvf	0.159601	0.228279	0.126051	0.0848535
L_LIPd_icvf	-0.0712487	-0.154252	-0.00368074	-0.196526
L_LIPv_icvf	-0.0809865	-0.157111	0.0479184	-0.0445344
L_LO1_icvf	0.0539243	-0.036883	0.0348168	-0.0885084
L_LO2_icvf	-0.0325374	-0.0707863	-0.0158611	-0.0443144
L_LO3_icvf	0.0584608	0.0606764	0.0587975	0.00204087
L_MBelt_icvf	-0.0214801	-0.0974625	-0.0603918	-0.130265
L_MI_icvf	0.115738	0.224037	0.196676	0.114663
L_MIP_icvf	-0.0517737	-0.164888	-0.0046396	-0.0532369
L_MST_icvf	-0.0712289	-0.222147	-0.15313	-0.225469
L_MT_icvf	-0.00891142	-0.0567996	-0.011532	-0.106432
L_OFC_icvf	0.152399	0.163129	0.149189	0.125621
L_OP1_icvf	-0.0435122	-0.0432892	0.0875392	-0.0473622
L_OP2_3_icvf	0.0386258	0.0284464	0.159356	0.10346
L_OP4_icvf	-0.132911	-0.252387	-0.042578	-0.133756
L_p10p_icvf	0.0441865	0.0398489	0.0703573	0.078534
L_p24_icvf	0.0852793	0.0923144	0.0276674	0.000446269
L_p24pr_icvf	-0.0061967	-0.111852	-0.0169803	-0.171849
L_p32_icvf	0.147894	0.104946	0.0912719	0.00653124
L_p32pr_icvf	0.0912715	-0.0377579	-0.00999105	-0.178014
L_p47r_icvf	0.0157991	0.0397251	0.0482333	0.0192297
L_p9_46v_icvf	-0.0299575	-0.156848	-0.0416623	-0.125088
L_PBelt_icvf	0.149179	0.168406	0.0872949	0.0399637
L_PCV_icvf	-0.0834332	-0.217289	-0.0356243	-0.169368
L_PeEc_icvf	0.176768	0.279086	0.158448	0.205581
L_PEF_icvf	0.106875	0.0290241	-0.0360143	-0.0806309
L_PF_icvf	-0.0572463	-0.15009	-0.0330436	-0.0819943
L_PFcm_icvf	0.0526385	0.019497	0.152985	0.061023
L_PFm_icvf	-0.0446425	-0.186211	-0.0372742	-0.133539
L_PFop_icvf	-0.0135695	-0.186727	-0.0742603	-0.153061
L_PFt_icvf	0.0614489	-0.0237365	-0.000284171	-0.0683545
L_PGi_icvf	-0.0373139	-0.100452	0.000868464	-0.0717831
L_PGp_icvf	0.0735609	-0.0402346	0.0825474	-0.0592258
L_PGs_icvf	-0.101282	-0.121079	0.0380006	-0.0496381
L_PH_icvf	0.0172034	0.0213512	0.0490421	0.0586964
L_PHA1_icvf	0.240859	0.281028	0.176956	0.223599
L_PHA2_icvf	0.00591762	0.0750922	0.0841252	0.0727103
L_PHA3_icvf	0.112652	0.191049	0.114838	0.0957344
L_PHT_icvf	-0.0326443	-0.141172	0.00311261	-0.126927
L_PI_icvf	0.0700383	0.151924	0.119105	0.10009
L_Pir_icvf	0.140232	0.304935	0.224135	0.207161
L_PIT_icvf	0.00711246	0.0318105	0.0873711	0.0264417
L_pOFC_icvf	0.0842108	0.189796	0.105496	0.122332
L_PoI1_icvf	0.0663004	0.126598	0.0984192	0.0286656
L_PoI2_icvf	0.0877767	0.198372	0.187437	0.142159
L_POS1_icvf	0.0788458	0.0603992	0.117427	0.0928562
L_POS2_icvf	-0.0421127	-0.109054	-0.0217199	0.0135855
L_PreS_icvf	0.0298449	0.196501	0.151243	0.0782062
L_ProS_icvf	0.163695	0.130779	0.179674	0.10966
L_PSL_icvf	0.110156	-0.00115828	0.0515588	-0.118056
L_RI_icvf	0.0850823	0.0690601	0.155882	0.0106359
L_RSC_icvf	0.123776	0.0523077	0.0759845	-0.031558
L_s32_icvf	0.0524353	0.109143	0.0293886	0.0172391
L_s6_8_icvf	-0.0540255	-0.218359	-0.0964501	-0.126464
L_SCEF_icvf	0.0303669	-0.0271272	0.0170555	-0.10061
L_SFL_icvf	0.0136132	-0.160276	-0.0599642	-0.168838
L_STGa_icvf	-0.108824	-0.188934	-0.10127	-0.147801
L_STSda_icvf	-0.0340296	-0.0457352	-0.00913989	-0.0214233
L_STSdp_icvf	-0.0896838	-0.127666	-0.0502747	-0.0972854
L_STSva_icvf	0.118418	0.131709	0.093015	0.0290107
L_STSvp_icvf	0.132981	0.053694	0.0574176	0.00340772
L_STV_icvf	-0.108416	-0.149878	0.0246765	-0.0994265
L_TA2_icvf	-0.0663909	-0.143282	-0.0744702	-0.168502
L_TE1a_icvf	-0.0410997	-0.0648397	-0.00766953	-0.0727735
L_TE1m_icvf	0.0232542	-0.0872036	0.00915165	-0.0907185
L_TE1p_icvf	-0.0310685	-0.026669	0.0736789	-0.0334937
L_TE2a_icvf	0.163827	0.125227	0.0917497	0.0888715
L_TE2p_icvf	0.030277	0.0368395	0.118371	-0.0201615
L_TF_icvf	0.15507	0.13335	0.14345	0.0624106
L_TGd_icvf	0.0458145	0.127336	0.118492	0.0668879
L_TGv_icvf	0.160019	0.265163	0.157714	0.147405
L_TPOJ1_icvf	-0.0962945	-0.166694	-0.0374607	-0.137282
L_TPOJ2_icvf	0.0831345	-0.0520376	-0.0242835	-0.0683879
L_TPOJ3_icvf	0.0774515	0.0247157	0.103977	0.00252869
L_V1_icvf	0.0995182	0.134835	0.142536	0.136606
L_V2_icvf	0.128938	0.0650752	0.145134	0.0116224
L_v23ab_icvf	0.10052	-0.0296295	0.021026	-0.102967
L_V3_icvf	0.0897894	0.0513374	0.086435	0.0454667
L_V3A_icvf	0.0143739	-0.0993366	0.0349535	-0.118261
L_V3B_icvf	0.0580967	-0.128422	-0.0345847	-0.0962845
L_V3CD_icvf	-0.0010609	-0.129214	-0.0690733	-0.120226
L_V4_icvf	0.101332	0.00947866	0.0812743	0.0146975
L_V4t_icvf	0.0835591	0.139417	0.154147	0.0818132
L_V6_icvf	0.0107265	-0.147835	-0.0629728	-0.173607
L_V6A_icvf	-0.0759328	-0.176106	-0.0992426	-0.144579
L_V7_icvf	-0.0882034	-0.192621	-0.0856799	-0.0903151
L_V8_icvf	0.0340926	0.0659468	0.132412	0.112116
L_VIP_icvf	-0.0868969	-0.0293591	-0.016069	-0.0113152
L_VMV1_icvf	0.100622	0.157463	0.160247	0.099453
L_VMV2_icvf	0.07022	0.175489	0.165155	0.202267
L_VMV3_icvf	0.15324	0.20871	0.162462	0.172108
L_VVC_icvf	0.109982	0.191194	0.187563	0.100071
R_1_icvf	-0.0939371	-0.196655	-0.0754844	-0.0952373
R_10d_icvf	0.0192956	0.0338277	0.00359759	-0.0350147
R_10pp_icvf	0.123502	0.12956	0.109366	0.0717274
R_10r_icvf	0.114576	0.144262	0.15338	0.0889895
R_10v_icvf	0.182055	0.141838	0.133768	0.07705
R_11l_icvf	0.0733814	0.116715	0.116201	0.020739
R_13l_icvf	0.0471115	0.0499261	0.0427246	-0.0372581
R_2_icvf	-0.00205966	-0.0983864	-0.0440932	-0.0637226
R_23c_icvf	-0.04856	-0.252435	-0.0827933	-0.225283
R_23d_icvf	0.148844	-0.0840056	-0.0349235	-0.0881309
R_24dd_icvf	-0.189078	-0.314776	-0.0886997	-0.163845
R_24dv_icvf	-0.148764	-0.318152	-0.0469876	-0.200194
R_25_icvf	0.0149716	0.0501511	-0.00325576	0.0319042
R_31a_icvf	-0.0646867	-0.199396	-0.0479134	-0.130266
R_31pd_icvf	0.0144286	-0.143909	-0.0363962	-0.105544
R_31pv_icvf	0.0433389	-0.104226	-0.00928972	-0.0837432
R_33pr_icvf	-0.184072	-0.23905	0.0135101	-0.195547
R_3a_icvf	-0.00884595	-0.16011	-0.0739214	-0.17127
R_3b_icvf	-0.0347101	-0.187357	-0.0550749	-0.15602
R_4_icvf	-0.110069	-0.181862	-0.0710555	-0.102258
R_43_icvf	-0.0331919	-0.0580616	-0.0180361	-0.110918
R_44_icvf	-0.0277099	-0.0687678	-0.0568609	-0.12752
R_45_icvf	-0.056765	-0.161172	-0.0714344	-0.169211
R_46_icvf	-0.0208744	-0.139512	-0.0402311	-0.192328
R_47l_icvf	0.0592722	0.0332656	0.0480376	-0.0481029
R_47m_icvf	0.155711	0.221331	0.153991	0.0409048
R_47s_icvf	0.0572311	0.0483787	0.0644101	-0.00655999
R_52_icvf	0.0276103	0.0607879	0.0471034	0.0627754
R_55b_icvf	0.0166279	-0.139338	-0.0374266	-0.168221
R_5L_icvf	-0.175318	-0.243656	-0.185119	-0.199041
R_5m_icvf	-0.0510234	-0.22076	0.00764966	-0.0511936
R_5mv_icvf	-0.104676	-0.289435	-0.106061	-0.213658
R_6a_icvf	0.0693586	-0.130176	0.017046	-0.157649
R_6d_icvf	0.0116005	-0.188267	-0.0824697	-0.172958
R_6ma_icvf	-0.0245617	-0.182588	-0.0443531	-0.181859
R_6mp_icvf	-0.0387856	-0.253529	-0.0574661	-0.188183
R_6r_icvf	0.0115486	-0.0999237	-0.0188227	-0.0819537
R_6v_icvf	-0.0953942	-0.311337	-0.166512	-0.302494
R_7AL_icvf	-0.0417031	-0.212969	-0.0523417	-0.131043
R_7Am_icvf	-0.021551	-0.20985	0.0235409	-0.116775
R_7m_icvf	-0.0287133	-0.210269	-0.0327588	-0.157718
R_7PC_icvf	-0.117141	-0.179098	-0.0907848	-0.141076
R_7PL_icvf	0.0245497	-0.0658745	0.00640807	-0.0294603
R_7Pm_icvf	-0.180144	-0.225059	-0.0592324	-0.172309
R_8Ad_icvf	0.0138871	-0.120951	-0.0526937	-0.148356
R_8Av_icvf	-0.0650135	-0.196215	-0.117533	-0.235747
R_8BL_icvf	-0.0525864	-0.184827	-0.0732933	-0.210326
R_8BM_icvf	-0.122696	-0.263808	-0.0852248	-0.146485
R_8C_icvf	0.0384507	-0.0813602	-0.058755	-0.159284
R_9_46d_icvf	0.0666416	0.0105883	0.0100353	-0.084005
R_9a_icvf	0.00737191	-0.0229092	0.0319214	-0.112578
R_9m_icvf	-0.0216768	-0.108522	0.0174534	-0.0544439
R_9p_icvf	0.0209278	-0.0743879	0.00727947	-0.179352
R_A1_icvf	-0.00547724	0.00675822	0.0968865	-0.0236513
R_a10p_icvf	0.137391	0.0548333	-0.0274363	0.0112993
R_a24_icvf	0.163043	0.171145	0.0876992	0.0675358
R_a24pr_icvf	0.042552	-0.139488	-0.0738866	-0.177228
R_a32pr_icvf	-0.0229334	-0.141506	0.0220516	-0.150805
R_A4_icvf	-0.0928327	-0.171993	-0.0316307	-0.114521
R_a47r_icvf	0.0739623	0.0560561	0.0333726	-0.0249775
R_A5_icvf	-0.0145554	0.0272173	0.0117172	-0.0662194
R_a9_46v_icvf	0.0353459	-0.0627917	0.0394116	-0.1085
R_AAIC_icvf	0.0954024	0.18118	0.162412	0.0936638
R_AIP_icvf	-0.108625	-0.143195	-0.0330298	-0.115347
R_AVI_icvf	0.0561247	0.110433	0.115212	0.0545791
R_d23ab_icvf	0.0924482	-0.0408622	0.0637975	-0.0265967
R_d32_icvf	0.0196643	-0.0942212	0.0442242	-0.0721469
R_DVT_icvf	-0.151839	-0.145881	-0.0309349	-0.0865591
R_EC_icvf	0.131972	0.170895	0.0862946	0.154048
R_FEF_icvf	-0.048416	-0.20654	-0.0608893	-0.107147
R_FFC_icvf	0.0109584	0.0894762	0.094066	0.0142836
R_FOP1_icvf	0.0394971	0.00736039	0.0744861	-0.00101394
R_FOP2_icvf	0.0508368	0.0574204	0.0942401	0.0135789
R_FOP3_icvf	-0.0176024	0.0127288	0.0687084	-0.0767139
R_FOP4_icvf	0.0578862	0.116719	0.165507	0.0315992
R_FOP5_icvf	0.0226371	0.0262773	0.0715546	0.00687997
R_FST_icvf	-0.0469329	-0.131214	-0.070273	-0.18492
R_H_icvf	0.175924	0.357683	0.18719	0.357614
R_i6_8_icvf	-0.0317716	-0.210263	0.0194139	-0.172147
R_IFJa_icvf	-0.086914	-0.15965	-0.0644414	-0.10489
R_IFJp_icvf	0.00953554	-0.0335962	-0.00590777	-0.0321846
R_IFSa_icvf	0.021477	0.0659576	0.0955898	-0.00504823
R_IFSp_icvf	-0.0449934	-0.129134	-0.0443276	-0.174081
R_Ig_icvf	0.0965821	0.125451	0.141109	0.0390089
R_IP0_icvf	-0.049195	-0.116043	-0.0761592	-0.0363083
R_IP1_icvf	-0.159327	-0.256505	-0.082119	-0.23935
R_IP2_icvf	-0.0412755	-0.183643	-0.0624408	-0.13435
R_IPS1_icvf	0.0177147	-0.0759164	0.0321523	-0.0503095
R_LBelt_icvf	0.0772033	0.0374692	0.0910155	0.0409017
R_LIPd_icvf	0.0349087	-0.10372	-0.0213839	-0.105161
R_LIPv_icvf	0.0717178	0.00239342	0.0482673	-0.0215999
R_LO1_icvf	-0.0789409	-0.0700866	-0.101547	-0.100826
R_LO2_icvf	0.103179	-0.01049	0.0256783	-0.0155583
R_LO3_icvf	0.0638337	0.0450972	0.0866387	-0.014517
R_MBelt_icvf	-0.0389779	-0.0358012	0.00396659	0.028963
R_MI_icvf	0.035607	0.102065	0.102596	-0.00904291
R_MIP_icvf	0.0311491	0.0136116	-0.0108166	0.0432569
R_MST_icvf	0.0120852	-0.106466	-0.00147196	-0.136304
R_MT_icvf	0.0937123	0.128585	0.0700769	0.0430911
R_OFC_icvf	0.093299	0.12071	0.119727	0.0266384
R_OP1_icvf	0.00961592	0.101798	0.0975225	0.0208323
R_OP2_3_icvf	0.0256871	0.126021	0.100396	0.029114
R_OP4_icvf	0.00227961	-0.0413314	0.0274311	-0.0875687
R_p10p_icvf	0.121444	0.148173	0.117528	0.0344764
R_p24_icvf	0.143299	0.0552906	0.103716	-0.0294178
R_p24pr_icvf	0.0774197	-0.0648435	0.011215	-0.0608792
R_p32_icvf	0.126585	0.119258	0.128975	0.0478177
R_p32pr_icvf	-0.0941519	-0.245322	-0.0472348	-0.189963
R_p47r_icvf	0.070857	0.0108714	0.0285069	-0.0181128
R_p9_46v_icvf	0.0330232	-0.0887437	-0.0263124	-0.101662
R_PBelt_icvf	-0.0450425	-0.0973713	0.0256971	-0.0187068
R_PCV_icvf	-0.11186	-0.277802	-0.0202037	-0.137867
R_PeEc_icvf	0.0758302	0.104665	0.0805264	0.0759113
R_PEF_icvf	0.0828093	-0.0519586	-0.0643769	-0.148751
R_PF_icvf	-0.0245778	-0.0590541	0.0385276	-0.0256352
R_PFcm_icvf	0.0454797	0.118841	0.131851	0.064548
R_PFm_icvf	-0.00296238	-0.0854977	0.0186793	-0.0883002
R_PFop_icvf	-0.0382363	-0.00957444	0.0403777	-0.0664895
R_PFt_icvf	-0.00590754	-0.133186	-0.0290854	-0.120947
R_PGi_icvf	0.0267394	0.057893	0.0406492	-0.00914549
R_PGp_icvf	0.0491515	0.00752151	0.0319051	-0.0888373
R_PGs_icvf	0.00243833	-0.0338508	0.0672489	-0.123904
R_PH_icvf	0.00947347	0.0574472	0.0538863	0.0168706
R_PHA1_icvf	0.141882	0.191401	0.0814222	0.102845
R_PHA2_icvf	0.0609712	0.123087	0.130942	0.0953666
R_PHA3_icvf	0.0551142	0.148281	0.119904	0.0717553
R_PHT_icvf	0.0098761	-0.0665133	0.022632	-0.113677
R_PI_icvf	0.0308761	0.141415	0.171262	0.0704316
R_Pir_icvf	0.0881591	0.0966869	0.122597	0.0445331
R_PIT_icvf	0.133735	0.155723	0.149472	0.0864964
R_pOFC_icvf	0.106974	0.10099	0.080827	0.00744749
R_PoI1_icvf	0.0563428	0.121918	0.115846	0.0256452
R_PoI2_icvf	0.040892	0.0202935	0.153093	-0.00505156
R_POS1_icvf	0.0261622	0.0902616	0.130572	0.100696
R_POS2_icvf	-0.0678922	-0.0497797	0.0370055	0.0138991
R_PreS_icvf	-0.0794583	0.116778	0.136979	0.0356811
R_ProS_icvf	0.0997601	0.197484	0.162953	0.204637
R_PSL_icvf	0.0220262	0.0265131	0.09823	0.00265444
R_RI_icvf	0.17392	0.147912	0.11722	0.0862086
R_RSC_icvf	-0.0829397	-0.121778	0.10264	-0.119473
R_s32_icvf	0.109648	0.165715	0.155728	0.116618
R_s6_8_icvf	-0.0375048	-0.0689712	-0.0829821	-0.154293
R_SCEF_icvf	-0.166021	-0.357992	-0.0982113	-0.173974
R_SFL_icvf	-0.0981318	-0.276777	-0.0995973	-0.208147
R_STGa_icvf	-0.0523961	-0.104018	0.00344427	-0.153816
R_STSda_icvf	-0.0339382	0.0086167	0.0179453	-0.0908713
R_STSdp_icvf	-0.00738033	0.0647657	0.0884975	-0.0494009
R_STSva_icvf	0.00513379	0.0239286	0.0910297	-0.0310209
R_STSvp_icvf	0.0232993	-0.03172	0.0613594	-0.0601486
R_STV_icvf	-0.076429	0.0439208	-0.0481234	-0.026059
R_TA2_icvf	-0.0514445	-0.0969959	0.014855	-0.102445
R_TE1a_icvf	-0.00495666	-0.03055	0.0170023	-0.0802441
R_TE1m_icvf	-0.0703115	-0.00400315	0.0629064	-0.0914146
R_TE1p_icvf	0.0261683	0.078693	0.0815736	-0.00770705
R_TE2a_icvf	0.022335	0.0441332	0.0382203	-0.0126647
R_TE2p_icvf	0.122044	0.0877512	0.128931	0.0147601
R_TF_icvf	0.0591766	0.00442698	0.012213	-0.0688235
R_TGd_icvf	0.0105921	0.0722545	0.0707748	0.00684998
R_TGv_icvf	-0.0149975	0.114452	0.0310519	0.0461794
R_TPOJ1_icvf	-0.0491597	-0.0139452	0.0662418	-0.0208617
R_TPOJ2_icvf	-0.0664218	-0.134541	-0.106389	-0.152128
R_TPOJ3_icvf	0.0440709	0.0114086	0.0443085	-0.016758
R_V1_icvf	0.0617435	0.0452593	0.117216	0.0629379
R_V2_icvf	0.0909368	0.0312576	0.125828	-0.00717084
R_v23ab_icvf	-0.00646016	-0.122769	0.0131414	-0.131575
R_V3_icvf	0.0533109	-0.094024	0.0189011	-0.108744
R_V3A_icvf	0.0521145	-0.0253009	0.0628508	-0.0401488
R_V3B_icvf	0.00474884	-0.0493231	-0.0449646	0.031429
R_V3CD_icvf	0.0637485	0.0118602	0.0081335	0.0330045
R_V4_icvf	0.0451699	0.0264272	0.0330531	-0.0226212
R_V4t_icvf	0.0711637	0.015321	0.060046	-0.0640842
R_V6_icvf	-0.010654	-0.149008	-0.0542069	-0.127606
R_V6A_icvf	-0.0648094	-0.208198	-0.124401	-0.227942
R_V7_icvf	0.0196412	-0.0762792	0.00226566	-0.0965756
R_V8_icvf	-0.0139819	0.0151002	0.110376	0.0059225
R_VIP_icvf	0.112903	0.0426095	-0.0174309	0.00749898
R_VMV1_icvf	0.0959596	0.15649	0.227413	0.141015
R_VMV2_icvf	0.038457	0.245242	0.280895	0.232827
R_VMV3_icvf	0.0170284	0.131915	0.14891	0.0949853
R_VVC_icvf	0.078023	0.127962	0.152075	0.0259988
L_1_betweenness_rs	0.00983067	0.0203974	0.157608	0.0568693
L_10d_betweenness_rs	0.0384542	0.0259919	0.0653162	-0.0127137
L_10pp_betweenness_rs	0.167663	0.104366	0.139965	0.0571749
L_10r_betweenness_rs	0.135991	0.092533	0.0729218	0.0864962
L_10v_betweenness_rs	0.207059	0.148569	0.232793	0.136656
L_11l_betweenness_rs	-0.111815	0.00824915	0.0934065	-0.0146465
L_13l_betweenness_rs	0.0222572	0.0746279	0.178852	0.116203
L_2_betweenness_rs	-0.0322526	-0.0507829	0.0547622	-0.0333391
L_23c_betweenness_rs	0.0501236	0.10512	0.167148	0.125716
L_23d_betweenness_rs	0.215185	0.191782	0.285208	0.214075
L_24dd_betweenness_rs	0.0051971	0.00516349	0.00960541	0.0351354
L_24dv_betweenness_rs	-0.0393946	0.0142766	0.0626284	0.0117776
L_25_betweenness_rs	0.0768977	0.0786858	0.182469	0.0849091
L_31a_betweenness_rs	0.104766	0.0917377	0.1809	0.0742701
L_31pd_betweenness_rs	0.0284921	0.0365967	0.0116998	0.0495554
L_31pv_betweenness_rs	-0.0213839	-0.0104669	0.128093	0.00911807
L_33pr_betweenness_rs	0.0994559	0.0692916	0.182544	0.185163
L_3a_betweenness_rs	-0.0529849	-0.0550395	-0.086685	-0.0438467
L_3b_betweenness_rs	0.0456059	0.0369751	0.0948891	0.196083
L_4_betweenness_rs	-0.0396814	-0.114804	-0.0199597	-0.0979162
L_43_betweenness_rs	0.026745	-0.127158	-0.0635936	-0.0428405
L_44_betweenness_rs	-0.0528195	-0.0715581	-0.0515354	0.0068539
L_45_betweenness_rs	-0.0828043	0.028079	-0.129679	-0.00854041
L_46_betweenness_rs	0.0659039	0.160413	0.176602	0.201389
L_47l_betweenness_rs	-0.0630573	0.0643379	-0.0306536	-0.00526873
L_47m_betweenness_rs	0.00805977	0.00234348	0.193592	-0.0107875
L_47s_betweenness_rs	0.0660725	0.0668716	0.233714	0.111821
L_52_betweenness_rs	0.0664719	0.116763	0.16677	0.0945491
L_55b_betweenness_rs	0.0178824	0.0532993	0.0397424	0.141481
L_5L_betweenness_rs	0.126582	0.272388	0.203285	0.229842
L_5m_betweenness_rs	0.207776	0.123674	0.201826	0.0368028
L_5mv_betweenness_rs	0.108036	0.14423	0.0558629	0.0630135
L_6a_betweenness_rs	-0.0367826	-0.0349061	-0.0021964	-0.047865
L_6d_betweenness_rs	0.119252	0.268507	0.344997	0.224881
L_6ma_betweenness_rs	0.0912187	0.0791313	0.146741	0.0502561
L_6mp_betweenness_rs	0.0850451	0.171409	0.256654	0.0951562
L_6r_betweenness_rs	-0.04315	-0.0424472	0.00935026	-0.0186673
L_6v_betweenness_rs	-0.08387	0.0493918	0.122807	0.0542138
L_7AL_betweenness_rs	-0.0284771	0.130672	0.127831	0.0795622
L_7Am_betweenness_rs	0.053824	0.0525832	0.061097	0.0728141
L_7m_betweenness_rs	-0.0555754	-0.0811232	-0.16464	-0.0561084
L_7PC_betweenness_rs	0.11059	0.0798708	0.0777589	0.157094
L_7PL_betweenness_rs	-0.029132	0.0318198	-0.00957827	-0.0450997
L_7Pm_betweenness_rs	-0.0104678	0.0685618	0.0472267	-0.0154537
L_8Ad_betweenness_rs	0.116512	0.0606581	0.117508	0.124893
L_8Av_betweenness_rs	-0.0524163	0.0505225	0.226229	0.0826272
L_8BL_betweenness_rs	0.0683664	0.236955	0.246066	0.240843
L_8BM_betweenness_rs	-0.0126641	0.073256	0.0573665	0.0807306
L_8C_betweenness_rs	0.0593849	0.0355551	-0.102753	0.0808955
L_9_46d_betweenness_rs	-0.0305419	0.040688	-0.0315251	0.0366812
L_9a_betweenness_rs	0.0562086	0.0185438	0.0985278	0.0552025
L_9m_betweenness_rs	0.0111953	-0.0196244	-0.114767	-0.0173818
L_9p_betweenness_rs	-0.05558	0.0238742	0.18911	0.0388495
L_A1_betweenness_rs	-0.00514682	-0.0690024	-0.0319242	-0.00413604
L_a10p_betweenness_rs	-0.037901	0.0290601	0.0201328	-0.044626
L_a24_betweenness_rs	0.0985752	0.13353	0.124134	0.133238
L_a24pr_betweenness_rs	0.0964349	0.122507	0.169639	0.0589351
L_a32pr_betweenness_rs	0.0392976	0.0519965	0.0805392	0.0656819
L_A4_betweenness_rs	-0.017161	-0.155811	-0.103162	-0.0329784
L_a47r_betweenness_rs	0.0240767	-0.105911	-0.0201994	-0.135777
L_A5_betweenness_rs	-0.0610742	-0.0651574	-0.0687231	-0.0362277
L_a9_46v_betweenness_rs	-0.0118228	-0.0311094	-0.0345513	-0.034446
L_AAIC_betweenness_rs	0.0764592	0.194437	0.157859	0.0975543
L_AIP_betweenness_rs	-0.0377424	0.00362732	0.0519434	0.136802
L_AVI_betweenness_rs	0.0249081	0.0521601	0.120487	-0.00778685
L_d23ab_betweenness_rs	0.00755087	0.0936761	0.281189	0.0683542
L_d32_betweenness_rs	0.0322983	-0.0176194	0.000329626	-0.0871037
L_DVT_betweenness_rs	-0.128325	0.0357454	-0.0941172	0.0659583
L_EC_betweenness_rs	0.0729181	0.126159	0.272103	0.180011
L_FEF_betweenness_rs	0.112317	0.120078	0.0281904	0.134438
L_FFC_betweenness_rs	-0.0123745	-0.0221705	0.0323199	-0.0253667
L_FOP1_betweenness_rs	-0.00854529	-0.00483336	0.138961	0.0819819
L_FOP2_betweenness_rs	0.0717641	0.070926	0.0987114	0.0279857
L_FOP3_betweenness_rs	0.103718	0.191786	0.255677	0.211201
L_FOP4_betweenness_rs	-0.081493	-0.000846853	-0.0219946	0.0144049
L_FOP5_betweenness_rs	-0.0779459	0.0666679	0.0250079	0.0340233
L_FST_betweenness_rs	-0.032673	-0.0477705	0.105851	-0.0696053
L_H_betweenness_rs	0.0188103	0.00897685	0.149473	-0.0481823
L_i6_8_betweenness_rs	0.0770449	0.0767216	0.202311	0.0718494
L_IFJa_betweenness_rs	0.100619	0.0790264	0.134432	0.0734715
L_IFJp_betweenness_rs	0.0450324	0.113811	0.155584	0.10414
L_IFSa_betweenness_rs	0.062012	0.014317	0.041827	0.0476087
L_IFSp_betweenness_rs	0.0665707	0.00913211	-0.0209137	0.114535
L_Ig_betweenness_rs	0.136862	0.160731	0.201327	0.102378
L_IP0_betweenness_rs	-0.0785328	0.0344626	-0.0852609	-0.0162329
L_IP1_betweenness_rs	-0.0506945	-0.0248691	-0.0516398	-0.00867961
L_IP2_betweenness_rs	0.113031	0.0971727	0.1229	0.102112
L_IPS1_betweenness_rs	-0.0857646	0.0607035	0.061139	0.0408102
L_LBelt_betweenness_rs	0.148495	0.122133	0.090367	0.074638
L_LIPd_betweenness_rs	0.0425622	0.0912441	0.116519	0.133524
L_LIPv_betweenness_rs	0.160031	0.155281	0.135033	0.165283
L_LO1_betweenness_rs	0.144013	0.0843959	0.231826	0.0114543
L_LO2_betweenness_rs	0.132232	0.212955	0.320656	0.148132
L_LO3_betweenness_rs	0.0802387	0.0995654	0.134371	-0.0182972
L_MBelt_betweenness_rs	0.123912	0.121846	0.0930695	0.0686126
L_MI_betweenness_rs	-0.0224268	0.101889	0.229246	0.0931715
L_MIP_betweenness_rs	0.0351828	0.0794246	-0.0296766	0.0650331
L_MST_betweenness_rs	-0.0138042	0.055268	0.163246	0.056126
L_MT_betweenness_rs	0.0361292	-0.015501	0.0423442	-0.0361987
L_OFC_betweenness_rs	-0.00801497	0.12237	0.148792	0.131386
L_OP1_betweenness_rs	-0.00395635	-0.100213	-0.0777908	-0.070276
L_OP2_3_betweenness_rs	0.106475	0.0506354	-0.0316952	0.0143739
L_OP4_betweenness_rs	-0.0765969	-0.177632	-0.0804783	-0.208037
L_p10p_betweenness_rs	-0.0512256	-0.0580923	-0.00711968	-0.131848
L_p24_betweenness_rs	0.0320925	0.117586	0.156159	0.0806323
L_p24pr_betweenness_rs	0.0374852	0.150709	0.2182	0.163782
L_p32_betweenness_rs	-0.0105987	0.0335843	0.107103	-0.0257021
L_p32pr_betweenness_rs	0.0175226	0.0221674	0.0825674	0.0363283
L_p47r_betweenness_rs	0.183952	0.0293839	-0.014495	0.0187704
L_p9_46v_betweenness_rs	0.0303172	-0.0187674	0.0648993	-0.0368566
L_PBelt_betweenness_rs	-0.0194508	-0.00828701	-0.0740903	0.0437015
L_PCV_betweenness_rs	-0.0601863	-0.104018	-0.102065	-0.103871
L_PeEc_betweenness_rs	0.047945	0.122286	0.227207	0.12204
L_PEF_betweenness_rs	-0.0385572	0.0618676	0.201788	0.1527
L_PF_betweenness_rs	-0.00954829	0.0600155	-0.08682	0.011378
L_PFcm_betweenness_rs	0.0234588	-0.0480546	-0.0436068	-0.0297184
L_PFm_betweenness_rs	0.0152524	-0.0178115	-0.0767339	0.0327457
L_PFop_betweenness_rs	0.00394584	-0.0575653	-0.0576087	-0.00601253
L_PFt_betweenness_rs	0.0753679	0.122755	0.0546792	0.1603
L_PGi_betweenness_rs	-0.144592	-0.148926	-0.244562	-0.143449
L_PGp_betweenness_rs	-0.00715912	0.0472747	0.0133401	-0.0688175
L_PGs_betweenness_rs	-0.00946792	-0.17681	-0.301811	-0.143663
L_PH_betweenness_rs	0.0352512	0.0239243	0.00379172	0.0409325
L_PHA1_betweenness_rs	-0.0328068	0.104436	0.166608	0.144736
L_PHA2_betweenness_rs	-0.0571713	0.0704678	0.147775	0.0136862
L_PHA3_betweenness_rs	-0.0385105	-0.000234683	0.0837698	-0.029691
L_PHT_betweenness_rs	-0.0185264	0.0330049	-0.0369613	0.0703943
L_PI_betweenness_rs	-0.0170013	0.0776376	0.119971	-0.00362265
L_Pir_betweenness_rs	0.0694381	0.0867597	0.259489	-0.00825917
L_PIT_betweenness_rs	-0.00303256	-0.00847335	0.100993	-0.0246015
L_pOFC_betweenness_rs	-0.0559578	0.0638364	0.120814	0.0981971
L_PoI1_betweenness_rs	0.108222	0.070367	0.113004	0.104222
L_PoI2_betweenness_rs	0.00405388	0.10649	0.0578381	0.104559
L_POS1_betweenness_rs	-0.0636442	-0.102271	-0.0301936	-0.0693409
L_POS2_betweenness_rs	-0.108498	-0.0317441	-0.0916341	-0.0521318
L_PreS_betweenness_rs	0.140034	0.0572557	0.115992	0.019475
L_ProS_betweenness_rs	-0.0639151	0.0525398	-0.0914675	0.0192725
L_PSL_betweenness_rs	0.0208418	-0.0194062	-0.0169829	-0.00333446
L_RI_betweenness_rs	0.0970623	-0.0291916	-0.111056	-0.019384
L_RSC_betweenness_rs	-0.0704845	-0.0367396	0.0687179	-0.0603345
L_s32_betweenness_rs	-0.0246378	-0.0104622	0.00582374	-0.0863922
L_s6_8_betweenness_rs	0.0946977	0.145576	0.294125	0.0759835
L_SCEF_betweenness_rs	0.0820203	0.159711	0.242356	0.149535
L_SFL_betweenness_rs	0.0125001	0.0499335	0.146787	0.0101067
L_STGa_betweenness_rs	-0.00274554	0.00463122	-0.0220865	-0.0337727
L_STSda_betweenness_rs	-0.072587	-0.0929657	-0.0141731	-0.0703925
L_STSdp_betweenness_rs	-0.0339816	-0.0295487	-0.0814103	-0.0849601
L_STSva_betweenness_rs	-0.0218536	-0.038006	0.0443935	0.0206873
L_STSvp_betweenness_rs	-0.00979791	0.00238846	-0.0756485	-0.0229118
L_STV_betweenness_rs	-0.132636	-0.0537232	-0.136977	-0.0239318
L_TA2_betweenness_rs	0.0619198	-0.0346717	0.0987195	-0.0176738
L_TE1a_betweenness_rs	0.0572647	-0.130204	-0.0754088	-0.149776
L_TE1m_betweenness_rs	0.0046716	0.0456711	-0.02661	-0.0102629
L_TE1p_betweenness_rs	-0.0141596	-0.0124558	-0.0817574	-0.0485644
L_TE2a_betweenness_rs	-0.133196	-0.0460032	0.142242	0.00522835
L_TE2p_betweenness_rs	-0.00555117	-0.0344167	0.0613953	0.0427396
L_TF_betweenness_rs	0.0228738	0.0514262	0.0616024	0.100062
L_TGd_betweenness_rs	0.041267	0.0407115	0.0459445	0.0163404
L_TGv_betweenness_rs	0.187562	0.188887	0.273433	0.102256
L_TPOJ1_betweenness_rs	0.0248414	-0.0298059	-0.0607147	-0.0913241
L_TPOJ2_betweenness_rs	-0.0243125	0.0303543	0.00756563	0.111246
L_TPOJ3_betweenness_rs	-0.0355233	0.00197951	0.0856422	0.0320832
L_V1_betweenness_rs	-0.0519279	0.0678705	0.0396126	0.0432116
L_V2_betweenness_rs	0.0599124	0.153121	0.176907	0.0861041
L_v23ab_betweenness_rs	0.108744	0.0903133	0.134063	0.00325125
L_V3_betweenness_rs	0.0920085	0.163103	0.202339	0.051831
L_V3A_betweenness_rs	0.0351525	0.0578316	0.17788	-0.078225
L_V3B_betweenness_rs	0.00971394	-0.00320877	0.0634328	-0.0407807
L_V3CD_betweenness_rs	0.0993204	0.0883124	0.195942	0.00904883
L_V4_betweenness_rs	0.112151	0.0601323	0.156604	-0.011491
L_V4t_betweenness_rs	0.102801	0.0623434	0.120034	0.0156068
L_V6_betweenness_rs	-0.0347664	0.0888702	0.0774288	0.00696479
L_V6A_betweenness_rs	-0.0410007	0.0734778	0.162093	-0.10448
L_V7_betweenness_rs	-0.022675	-0.0316852	0.0589652	-0.117192
L_V8_betweenness_rs	-0.0881906	0.0285959	-0.0119703	0.0259801
L_VIP_betweenness_rs	0.0286097	0.0844401	0.163795	0.00858269
L_VMV1_betweenness_rs	0.0862588	0.0354449	0.0137262	-0.0258
L_VMV2_betweenness_rs	0.0305749	0.0329569	0.0129481	-0.0210677
L_VMV3_betweenness_rs	-0.052361	-0.00170786	0.0334664	-0.0845045
L_VVC_betweenness_rs	-0.0425927	0.0402308	-0.00360452	0.0214287
R_1_betweenness_rs	0.0869668	0.0567247	0.078773	0.101137
R_10d_betweenness_rs	0.0320415	0.0425441	0.0568689	0.066875
R_10pp_betweenness_rs	-0.0392125	0.0175543	0.090179	0.0269066
R_10r_betweenness_rs	0.0247254	0.0695937	0.0931414	0.0910146
R_10v_betweenness_rs	-0.013256	0.0677264	0.0965522	0.0622505
R_11l_betweenness_rs	0.000340932	0.133297	0.0964885	0.0835278
R_13l_betweenness_rs	-0.00145892	0.103036	0.176119	0.0760106
R_2_betweenness_rs	-0.00710697	-0.061042	-0.0181893	-0.0768838
R_23c_betweenness_rs	0.0257543	0.0235734	0.0658373	0.0972017
R_23d_betweenness_rs	0.0912341	-0.0145952	0.190966	0.0108294
R_24dd_betweenness_rs	0.0208597	-0.0607626	0.0342018	-0.0585393
R_24dv_betweenness_rs	0.136658	0.0548749	0.04897	0.0424875
R_25_betweenness_rs	0.010025	0.0994076	0.175682	0.0520283
R_31a_betweenness_rs	0.0809542	0.0182442	0.208008	0.00938997
R_31pd_betweenness_rs	0.017839	0.0615084	0.199831	0.0575638
R_31pv_betweenness_rs	-0.000427714	0.00611742	0.135012	0.00501322
R_33pr_betweenness_rs	0.0052822	0.057865	0.201765	0.0670299
R_3a_betweenness_rs	-0.017831	-0.0847847	-0.000736973	-0.0473429
R_3b_betweenness_rs	0.077719	0.0369601	0.124917	0.0790964
R_4_betweenness_rs	-0.0806165	-0.052387	0.00830443	-0.0781187
R_43_betweenness_rs	-0.000780168	-0.067348	0.0536328	-0.0697907
R_44_betweenness_rs	0.0371566	0.121883	0.145362	0.140359
R_45_betweenness_rs	-0.0758149	-0.101165	-0.0799711	-0.123318
R_46_betweenness_rs	-0.181604	-0.129311	-0.0392281	-0.0368707
R_47l_betweenness_rs	-0.0013685	0.0795653	0.0651782	0.126638
R_47m_betweenness_rs	0.0607991	0.116184	0.199835	0.041033
R_47s_betweenness_rs	0.0872868	0.0390895	0.171278	0.12191
R_52_betweenness_rs	0.141213	0.149099	0.180472	0.135956
R_55b_betweenness_rs	-0.00482975	0.0303134	0.135335	0.0273991
R_5L_betweenness_rs	-0.0329685	0.111361	0.148298	0.062724
R_5m_betweenness_rs	-0.00998688	0.113266	0.162033	-0.0052572
R_5mv_betweenness_rs	0.0497088	0.108836	0.0737451	0.0958152
R_6a_betweenness_rs	0.046895	0.109659	0.0894283	0.153222
R_6d_betweenness_rs	-0.16441	-0.0728484	0.0362522	-0.0216755
R_6ma_betweenness_rs	-0.0129286	0.133772	0.253322	0.109297
R_6mp_betweenness_rs	0.0678521	0.0525645	0.0921985	0.103185
R_6r_betweenness_rs	-0.122983	-0.0161832	0.0420541	0.0439769
R_6v_betweenness_rs	0.0297631	-0.0171411	0.137686	0.0309786
R_7AL_betweenness_rs	0.0199232	0.106731	0.233397	0.103208
R_7Am_betweenness_rs	0.0941015	0.14164	0.134944	0.0834584
R_7m_betweenness_rs	0.057195	-0.00719342	-0.0443665	0.0742815
R_7PC_betweenness_rs	-0.00532625	0.0417235	0.130685	0.0258307
R_7PL_betweenness_rs	0.122916	0.036413	0.202797	-0.0263399
R_7Pm_betweenness_rs	0.0594365	0.08773	0.0572033	0.100377
R_8Ad_betweenness_rs	0.0170159	0.0810743	0.139634	0.15174
R_8Av_betweenness_rs	0.000715554	0.0678074	0.190928	0.0887872
R_8BL_betweenness_rs	0.0679323	0.0995457	0.194505	0.0787279
R_8BM_betweenness_rs	0.132476	0.180125	0.152815	0.165921
R_8C_betweenness_rs	0.0211878	-0.076049	-0.169902	-0.145313
R_9_46d_betweenness_rs	-0.118317	-0.00172258	0.0727489	-0.00244631
R_9a_betweenness_rs	0.0439775	0.0974356	0.0995826	0.0439859
R_9m_betweenness_rs	-0.00648728	-0.100019	-0.0441596	-0.0214194
R_9p_betweenness_rs	0.195634	0.101472	0.172513	0.091985
R_A1_betweenness_rs	0.029719	-0.0767069	-0.0230823	-0.0596031
R_a10p_betweenness_rs	0.00313824	-0.00569386	0.098421	-0.035795
R_a24_betweenness_rs	0.0881342	0.103951	0.083299	0.0998363
R_a24pr_betweenness_rs	0.0412322	0.151477	0.289061	0.064707
R_a32pr_betweenness_rs	0.155314	0.146345	0.19742	0.142827
R_A4_betweenness_rs	-0.0182967	-0.0459192	0.0555907	-0.0384272
R_a47r_betweenness_rs	0.0949615	0.0214624	0.0716572	-0.0556935
R_A5_betweenness_rs	-0.0260956	-0.0680422	0.0198404	-0.0758291
R_a9_46v_betweenness_rs	-0.0518623	-0.0306951	0.0375435	-0.0768161
R_AAIC_betweenness_rs	0.106121	0.150642	0.236911	0.0566324
R_AIP_betweenness_rs	-0.0906917	-0.0711269	0.0181901	0.0125463
R_AVI_betweenness_rs	0.00356633	0.0855138	0.0896687	0.0818171
R_d23ab_betweenness_rs	0.133883	0.150318	0.361339	0.13882
R_d32_betweenness_rs	-0.0622661	0.0342715	0.0435598	-0.0133492
R_DVT_betweenness_rs	-0.0178004	0.0677125	-0.0105852	0.0951471
R_EC_betweenness_rs	-0.0174232	0.121722	0.127705	0.0875294
R_FEF_betweenness_rs	-0.0169029	0.0501702	0.0330801	0.137922
R_FFC_betweenness_rs	0.0068248	-0.0455004	0.00320592	-0.0604376
R_FOP1_betweenness_rs	-0.0314167	0.0250565	0.176742	0.0362521
R_FOP2_betweenness_rs	0.024475	0.0527207	0.19086	0.0270711
R_FOP3_betweenness_rs	-0.012736	0.150472	0.209588	0.0539745
R_FOP4_betweenness_rs	0.0153115	-0.00530051	0.0418669	-0.0223719
R_FOP5_betweenness_rs	0.0285973	0.0518053	-0.000596099	0.0944235
R_FST_betweenness_rs	0.147291	0.062637	0.167507	0.0621486
R_H_betweenness_rs	0.0330057	0.057727	0.296957	-0.000695428
R_i6_8_betweenness_rs	0.0208625	0.0417728	0.0519815	0.105938
R_IFJa_betweenness_rs	0.0244038	-0.00115635	0.011194	0.0123338
R_IFJp_betweenness_rs	0.00226533	0.106893	0.127699	0.142507
R_IFSa_betweenness_rs	-0.0327892	0.0543312	0.0875707	0.0942763
R_IFSp_betweenness_rs	-0.00530507	-0.00670531	-0.0513382	0.0726046
R_Ig_betweenness_rs	0.0747359	-0.0973591	0.136902	0.0408928
R_IP0_betweenness_rs	0.0827691	0.0466574	0.0152034	-0.0537274
R_IP1_betweenness_rs	0.0167267	0.0712071	0.0268338	-0.00171464
R_IP2_betweenness_rs	-0.0570574	0.0319347	0.0207122	0.0395514
R_IPS1_betweenness_rs	0.139639	0.181514	0.191005	0.136852
R_LBelt_betweenness_rs	-0.0171087	-0.00270452	-0.0620276	0.0150655
R_LIPd_betweenness_rs	0.0615483	0.0735305	0.218454	0.129307
R_LIPv_betweenness_rs	0.029028	0.061466	0.201723	0.246722
R_LO1_betweenness_rs	0.0809964	0.0123159	0.117303	-0.103349
R_LO2_betweenness_rs	0.0248285	0.0745208	0.0237934	0.109078
R_LO3_betweenness_rs	0.0218626	-0.0608633	0.0720122	-0.074212
R_MBelt_betweenness_rs	-0.0873473	0.0357908	0.1194	-0.00265929
R_MI_betweenness_rs	-0.0972223	0.0530987	0.200461	0.0243706
R_MIP_betweenness_rs	0.117108	0.157574	0.167905	0.0957101
R_MST_betweenness_rs	-0.0237378	-0.0039517	-0.00549775	-0.0746329
R_MT_betweenness_rs	-0.109481	-0.0719295	0.030547	-0.109397
R_OFC_betweenness_rs	-0.0264492	0.129982	-0.0121322	0.0759232
R_OP1_betweenness_rs	0.170224	0.198376	0.0910334	0.218609
R_OP2_3_betweenness_rs	-0.0404276	0.00761896	-0.102717	0.0906951
R_OP4_betweenness_rs	0.0188412	-0.0320862	-0.0125781	-0.0867276
R_p10p_betweenness_rs	-0.0089682	-0.0223007	-0.0860898	-0.0492765
R_p24_betweenness_rs	0.0447818	0.108332	0.162356	0.0664712
R_p24pr_betweenness_rs	0.142876	0.116428	0.111356	0.0879377
R_p32_betweenness_rs	-0.0111564	0.0280676	0.134053	0.0267203
R_p32pr_betweenness_rs	0.0170791	0.0488388	0.091118	0.0356719
R_p47r_betweenness_rs	-0.0587061	0.0667254	0.0940854	0.0556876
R_p9_46v_betweenness_rs	-0.0970399	-0.133897	-0.133507	-0.0549054
R_PBelt_betweenness_rs	-0.0764882	-0.0183346	-0.0262267	0.0196729
R_PCV_betweenness_rs	-0.055711	-0.0193727	-0.065609	-0.0103177
R_PeEc_betweenness_rs	-0.0703643	-0.0700182	0.169045	-0.0322115
R_PEF_betweenness_rs	-0.0121374	0.00960295	0.152685	0.0587285
R_PF_betweenness_rs	-0.0757733	-0.106422	-0.196757	-0.138358
R_PFcm_betweenness_rs	0.0400409	-0.0783244	-0.119371	-0.0771803
R_PFm_betweenness_rs	-0.0844662	-0.0570396	-0.0169837	-0.00582528
R_PFop_betweenness_rs	-0.0128434	-0.0178422	0.013744	0.0236692
R_PFt_betweenness_rs	0.0617276	0.0604195	0.024999	0.0139676
R_PGi_betweenness_rs	-0.125921	-0.0505206	-0.287532	-0.0158905
R_PGp_betweenness_rs	0.0412989	0.0206087	0.0127547	-0.00884959
R_PGs_betweenness_rs	0.00949683	-0.0649606	-0.162889	-0.074125
R_PH_betweenness_rs	0.0428548	0.0673241	0.117684	0.106689
R_PHA1_betweenness_rs	0.0727169	0.114151	0.268217	0.0688853
R_PHA2_betweenness_rs	-0.0522469	0.0304059	0.114094	0.0693243
R_PHA3_betweenness_rs	0.114177	0.0722848	0.107037	0.0111308
R_PHT_betweenness_rs	-0.104426	-0.119911	-0.0767887	-0.0201825
R_PI_betweenness_rs	0.00853535	0.0681859	0.212968	0.0668693
R_Pir_betweenness_rs	0.095345	0.157099	0.203014	0.180393
R_PIT_betweenness_rs	-0.0330009	0.122992	0.0348156	0.0905147
R_pOFC_betweenness_rs	-0.0407478	0.0975893	0.143674	0.0675674
R_PoI1_betweenness_rs	0.157439	0.15274	0.180902	0.169686
R_PoI2_betweenness_rs	0.0626561	0.0966064	0.173697	0.0369036
R_POS1_betweenness_rs	0.0652926	0.0188677	-0.00391564	-0.0481339
R_POS2_betweenness_rs	-0.112089	0.00200648	-0.0239419	-0.017411
R_PreS_betweenness_rs	0.0676497	-0.0101121	0.14875	0.113745
R_ProS_betweenness_rs	0.00175861	-0.0166372	-0.0154148	0.0420034
R_PSL_betweenness_rs	-0.0377672	-0.0759768	-0.0856836	-0.0950624
R_RI_betweenness_rs	0.0209676	0.0351855	-0.0642887	0.0710871
R_RSC_betweenness_rs	-0.0536777	0.0542118	0.102279	0.119533
R_s32_betweenness_rs	-0.059655	-0.0149184	-0.00494959	-0.0424997
R_s6_8_betweenness_rs	0.152341	0.102038	0.287297	0.0406009
R_SCEF_betweenness_rs	0.151679	0.154325	0.232137	0.0961073
R_SFL_betweenness_rs	-0.0292386	0.118497	0.179963	0.0677642
R_STGa_betweenness_rs	-0.108407	0.003541	0.03666	-0.0394895
R_STSda_betweenness_rs	-0.00276424	-0.0240382	-0.00369712	0.0363539
R_STSdp_betweenness_rs	-0.0561076	-0.116605	-0.104233	-0.113331
R_STSva_betweenness_rs	0.0784376	0.104966	0.150635	0.154256
R_STSvp_betweenness_rs	0.0666373	-0.0436115	-0.0895927	-0.0989115
R_STV_betweenness_rs	-0.127703	-0.200332	-0.228523	-0.176125
R_TA2_betweenness_rs	-0.0448158	-0.0681406	0.0635093	0.045585
R_TE1a_betweenness_rs	-0.0611107	-0.0646882	-0.00388717	-0.0541036
R_TE1m_betweenness_rs	0.0441944	0.011309	0.183093	0.0122596
R_TE1p_betweenness_rs	-0.101979	-0.05082	0.0547628	-0.022442
R_TE2a_betweenness_rs	-0.0149212	-0.0138205	0.151633	-0.0309147
R_TE2p_betweenness_rs	-0.0283334	0.0480335	0.0847997	0.017049
R_TF_betweenness_rs	0.0820152	0.0857825	0.211432	0.128669
R_TGd_betweenness_rs	0.014506	0.0667167	0.0766451	0.0619694
R_TGv_betweenness_rs	0.135206	0.0559956	0.0991818	0.0198472
R_TPOJ1_betweenness_rs	0.0225542	-0.0933665	-0.151101	-0.0532583
R_TPOJ2_betweenness_rs	-0.0354291	-0.120405	-0.00705871	-0.0131202
R_TPOJ3_betweenness_rs	0.0736381	0.0396628	0.0384948	0.101816
R_V1_betweenness_rs	-0.0956325	0.038981	-0.012526	0.054824
R_V2_betweenness_rs	0.0757581	0.0949882	0.0894733	0.0144346
R_v23ab_betweenness_rs	0.0479736	0.0419935	0.152074	0.0455346
R_V3_betweenness_rs	0.0519519	0.168666	0.202494	0.120419
R_V3A_betweenness_rs	0.164168	0.116537	0.143918	-0.0130926
R_V3B_betweenness_rs	0.0409266	-0.0634242	0.0299408	-0.072077
R_V3CD_betweenness_rs	0.121989	0.000414709	0.188749	-0.00477107
R_V4_betweenness_rs	0.113627	-0.0278064	0.0722703	-0.0195738
R_V4t_betweenness_rs	0.0413942	0.0323896	0.141865	0.0617236
R_V6_betweenness_rs	0.0482947	0.0245904	-0.0698745	-0.0316134
R_V6A_betweenness_rs	0.00474447	-0.01812	0.226841	-0.0246408
R_V7_betweenness_rs	0.0414406	-0.00838004	0.0611331	-0.0491986
R_V8_betweenness_rs	0.1045	-0.0154773	-0.0884172	-0.0276765
R_VIP_betweenness_rs	0.0483257	0.0775285	0.0975349	0.119626
R_VMV1_betweenness_rs	0.0295487	0.0407335	-0.0356592	-0.0227113
R_VMV2_betweenness_rs	0.0316028	0.00341259	0.0261467	-0.0431533
R_VMV3_betweenness_rs	0.0673581	-0.0130696	0.0721139	-0.0176252
R_VVC_betweenness_rs	0.00811515	0.0476212	0.116999	0.020998
L_1_clustering_rs	-0.150483	-0.158462	-0.483014	-0.165246
L_10d_clustering_rs	-0.00293368	-0.150142	-0.294603	-0.140111
L_10pp_clustering_rs	-0.03031	0.0133607	0.0948369	0.0518874
L_10r_clustering_rs	-0.0386787	-0.131701	-0.109998	-0.160966
L_10v_clustering_rs	-0.0475417	0.0183636	0.142615	0.0366895
L_11l_clustering_rs	-0.0410679	-0.0167824	-0.1367	-0.00601487
L_13l_clustering_rs	-0.0784396	-0.072839	0.0410048	-0.0294555
L_2_clustering_rs	-0.102531	-0.143572	-0.436321	-0.13137
L_23c_clustering_rs	-0.15311	-0.324731	-0.504963	-0.264874
L_23d_clustering_rs	0.0236734	0.00963462	0.232636	0.115364
L_24dd_clustering_rs	-0.0390691	-0.130119	-0.316282	-0.0702116
L_24dv_clustering_rs	0.0231248	-0.0888352	-0.156759	0.0807692
L_25_clustering_rs	0.175215	0.0926921	0.319389	0.136108
L_31a_clustering_rs	-0.0213331	-0.0444471	-0.110693	0.0354565
L_31pd_clustering_rs	-0.102985	-0.162447	-0.266234	-0.154387
L_31pv_clustering_rs	0.0692471	-0.0530005	-0.116087	-0.0137434
L_33pr_clustering_rs	0.0956196	0.173004	0.28834	0.141995
L_3a_clustering_rs	-0.0836149	-0.121967	-0.356104	-0.0908675
L_3b_clustering_rs	-0.135528	-0.212143	-0.482706	-0.208757
L_4_clustering_rs	-0.0780743	-0.0930951	-0.420745	-0.0279977
L_43_clustering_rs	-0.0805001	-0.091987	-0.265568	-0.0877075
L_44_clustering_rs	0.0472373	0.0256711	-0.0978358	-0.0888363
L_45_clustering_rs	0.123802	-0.132995	-0.191856	-0.0728818
L_46_clustering_rs	-0.0734917	-0.183561	-0.361121	-0.206109
L_47l_clustering_rs	0.0097042	-0.0969902	-0.101538	-0.0270985
L_47m_clustering_rs	0.0170222	-0.00210114	-0.0688044	0.0135587
L_47s_clustering_rs	0.0934965	0.140145	0.303572	0.189206
L_52_clustering_rs	0.00193072	-0.0568878	-0.0171735	-0.0724836
L_55b_clustering_rs	-0.0298961	-0.1246	-0.215842	-0.16485
L_5L_clustering_rs	-0.130957	-0.264807	-0.37088	-0.262783
L_5m_clustering_rs	-0.11712	-0.17362	-0.317915	-0.146674
L_5mv_clustering_rs	-0.0704082	-0.200649	-0.410641	-0.177152
L_6a_clustering_rs	-0.0218221	-0.148067	-0.364141	-0.0927899
L_6d_clustering_rs	-0.0731333	-0.0816034	-0.203358	-0.0569284
L_6ma_clustering_rs	-0.00913717	-0.0478233	-0.228833	-0.0581891
L_6mp_clustering_rs	-0.0937883	-0.0566876	-0.267859	-0.0186314
L_6r_clustering_rs	-0.0422562	-0.124932	-0.333318	-0.118571
L_6v_clustering_rs	-0.0443112	-0.111407	-0.335129	-0.0849967
L_7AL_clustering_rs	-0.0319629	-0.19554	-0.449691	-0.173648
L_7Am_clustering_rs	-0.09531	-0.208217	-0.482384	-0.227552
L_7m_clustering_rs	0.000123138	-0.0461196	-0.208724	-0.10909
L_7PC_clustering_rs	-0.140443	-0.213086	-0.42955	-0.269694
L_7PL_clustering_rs	-0.0416694	-0.184631	-0.330662	-0.148672
L_7Pm_clustering_rs	-0.180714	-0.250146	-0.429064	-0.232886
L_8Ad_clustering_rs	-0.0875237	-0.135518	-0.226713	-0.148209
L_8Av_clustering_rs	0.0709858	-0.0830287	-0.174277	-0.0454294
L_8BL_clustering_rs	-0.0229992	-0.0707576	-0.0382107	0.0132586
L_8BM_clustering_rs	0.0698627	-0.0889263	-0.0849163	-0.126175
L_8C_clustering_rs	-0.00139541	-0.117046	-0.108018	-0.110718
[truncated: 3,551 more rows]
